# Supplementary material for: Small RNA sequencing reveals miR-642a-3p as a novel adipocyte-specific microRNA and miR-30 as a key regulator of human adipogenesis
Source: Genome Biol. 2011 Jul 18;12(7):R64. doi: 10.1186/gb-2011-12-7-r64 (PMC3218826; doi:10.1186/gb-2011-12-7-r64)
Supplement: Additional file 2 — Dataset showing all read count for mature miRNAs. [file gb-2011-12-7-r64-S2.XLSX]

## Sheet: mature miRNA counts
mature miRNA	sequence	ND.1 AdA	ND.2 AdA	ND.1 AdB	ND.2 AdB	AD3.1 AdA	AD3.2 AdA	AD3.1 AdB	AD3.2 AdB	AD8.1 AdA	AD8.2 AdA	AD8.1 AdB	AD8.2 AdB
hsa-miR-505*	GGGAGCCAGGAAGTATTGATGT	4.21461	62.9613	29.7784	24.4284	43.8903	0	13.907	16.1804	25.5078	15.0828	14.0954	23.3473
hsa-miR-193b	AACTGGCCCTCAAAGTCCCGCT	10987.5	11740.4	7732.47	9869.09	18150.3	29183.5	13236	16776.3	31446.5	27823.4	23641.1	27074.2
hsa-let-7a-2*	CTGTACAGCCTCCTAGCTTTCC	67.4337	29.6289	0	0	52.3307	55.1642	0	0	32.4644	94.8059	0	0
hsa-miR-618	AAACTCTACTTGTCCTTCTGAGT	27.395	7.40722	0	0	1.68809	0	3.47676	0	0	0	0	0
hsa-miR-616	AGTCATTGGAGGGTTTGAGCAG	0	0	0	0	0	0	0	0	0	10.7734	0	0
hsa-miR-3677	CTCGTGGGCTCTGGCCACGGCC	0	0	2.48154	2.44284	0	0	1.15892	2.69673	0	0	0	0
hsa-miR-3676	CCGTGTTTCCCCCACGCTTT	71.6483	48.1469	44.6677	53.7426	33.7618	81.9583	49.8335	62.0247	83.48	112.043	90.8368	53.9907
hsa-miR-342-3p	TCTCACACAGAAATCGCACCCGT	2128.38	744.425	4.96307	0	1375.79	1606.07	6.95351	5.39345	1927	1564.3	3.1323	1.45921
hsa-miR-374b*	CTTAGCAGGTTGTATTATCATT	0	0	0	0	0	1.57612	0	0	0	0	0	0
hsa-miR-194*	CCAGTGGGGCTGCTGTTATCTG	0	0	2.48154	0	0	0	0	0	0	0	0	0
hsa-miR-148b*	AAGTTCTGTTATACACTCAGGC	16.8584	25.9253	57.0754	51.2997	27.0094	42.5553	39.4032	56.6312	44.0589	21.5468	70.4768	110.9
hsa-miR-17*	ACTGCAGTGAAGGCACTTGTAG	90.6141	133.33	0	29.3141	97.9091	37.8269	48.6746	10.7869	238.846	56.0217	147.218	96.3078
hsa-miR-331-5p	CTAGGTATGGTCCCAGGGATCC	0	0	24.8154	19.5427	0	1.57612	15.0659	24.2705	0	2.15468	15.6615	14.5921
hsa-miR-15b	TAGCAGCACATCATGGTTTACA	621.655	2329.57	131.521	19.5427	710.685	1891.35	148.342	91.6887	1783.23	2682.58	242.753	137.166
hsa-miR-15a	TAGCAGCACATAATGGTTTGTG	126.438	240.734	19.8523	0	28.6975	233.266	1.15892	2.69673	48.6967	295.191	100.234	16.0513
hsa-miR-33b*	CAGTGCCTCGGCAGTGCAGCCC	12.6438	14.8144	0	0	23.6332	31.5224	0	2.69673	51.0156	2.15468	9.39691	2.91842
hsa-miR-148b	TCAGTGCATCACAGAACTTTGT	14.7511	7.40722	22.3338	17.0999	23.6332	14.1851	24.3373	88.992	32.4644	71.1044	89.2706	43.7763
hsa-miR-148a	TCAGTGCACTACAGAACTTTGT	25.2876	3.70361	17.3708	4.88569	25.3213	23.6418	19.7016	45.8443	13.9133	36.6296	48.5507	1.45921
hsa-miR-34c-3p	AATCACTAACCACACGGCCAGG	0	7.40722	47.1492	43.9712	8.44044	7.88061	27.8141	80.9018	6.95667	4.30936	57.9476	110.9
hsa-miR-222*	CTCAGTAGCCAGTGTAGATCCT	54.7899	11.1108	2.48154	14.6571	3.37618	11.0328	1.15892	2.69673	6.95667	32.3202	1.56615	5.83683
hsa-miR-3622a-3p	TCACCTGACCTCCCATGCCTGT	2.1073	0	0	2.44284	0	3.15224	0	0	0	0	0	0
hsa-miR-499-3p	AACATCACAGCAAGTCTGTGCT	6.32191	0	0	0	0	0	0	0	0	0	0	0
hsa-miR-374a*	CTTATCAGATTGTATTGTAATT	0	0	0	0	0	0	0	0	0	0	7.83076	0
hsa-miR-148a*	AAAGTTCTGAGACACTCCGACT	0	0	0	0	0	0	1.15892	0	0	0	0	1.45921
hsa-miR-296-5p	AGGGCCCCCCCTCAATCCTGT	40.0388	140.737	34.7415	19.5427	167.121	59.8926	69.5351	78.2051	108.988	187.457	26.6246	49.6131
hsa-miR-127-5p	CTGAAGCTCAGAGGGCTCTGAT	8.42922	211.106	496.307	366.427	368.003	187.558	417.211	412.599	357.109	303.81	385.273	318.107
hsa-miR-323b-5p	AGGTTGTCCGTGGTGAGTTCGCA	0	0	0	0	1.68809	0	2.31784	0	0	0	0	0
hsa-miR-149*	AGGGAGGGACGGGGGCTGTGC	0	44.4433	0	0	5.06427	0	5.7946	0	0	0	1.56615	0
hsa-miR-33a*	CAATGTTTCCACAGTGCATCAC	219.16	92.5902	69.483	85.4995	178.937	335.714	34.7676	67.4182	278.267	508.505	108.064	218.881
hsa-miR-3659	TGAGTGTTGTCTACGAGGGCA	0	0	0	2.44284	0	0	0	0	0	0	0	0
hsa-miR-147b	GTGTGCGGAAATGCTTCTGCTA	0	0	4.96307	4.88569	0	3.15224	0	0	2.31889	0	6.2646	2.91842
hsa-miR-3657	TGTGTCCCATTATTGGTGATT	0	0	0	0	3.37618	0	0	0	0	0	0	0
hsa-miR-221*	ACCTGGCATACAATGTAGATTT	107.472	170.366	96.78	92.8281	224.516	299.463	132.117	64.7214	340.877	553.753	170.71	124.033
hsa-miR-155	TTAATGCTAATCGTGATAGGGGT	48.468	40.7397	138.966	53.7426	32.0737	17.3373	59.1049	59.328	18.5511	77.5685	37.5876	52.5315
hsa-miR-154	TAGGTTATCCGTGTTGCCTTCG	31.6096	111.108	96.78	105.042	0	88.2628	95.0314	142.926	34.7833	155.137	112.763	93.3893
hsa-miR-192*	CTGCCAATTCCATAGGTCACAG	0	7.40722	0	7.32853	0	4.72836	0	0	13.9133	0	0	4.37763
hsa-miR-153	TTGCATAGTCACAAAAGTGATC	0	0	0	2.44284	0	3.15224	1.15892	0	0	0	0	2.91842
hsa-miR-152	TCAGTGCATGACAGAACTTGG	602.689	81.4794	330.044	268.713	226.204	353.051	164.567	1448.14	322.326	101.27	742.356	871.148
hsa-miR-365*	AGGGACTTTCAGGGGCAGCTGT	8.42922	14.8144	4.96307	9.77137	13.5047	0	5.7946	8.09018	9.27556	0	3.1323	1.45921
hsa-miR-150	TCTCCCAACCCTTGTACCAGTG	0	11.1108	0	0	8.44044	7.88061	2.31784	2.69673	4.63778	8.61872	1.56615	0
hsa-miR-16-2*	CCAATATTACTGTGCTGCTTTA	33.7169	3.70361	86.8538	65.9568	10.1285	74.0777	63.7406	86.2952	51.0156	45.2483	48.5507	55.4499
hsa-miR-1260b	ATCCCACCACTGCCACCAT	210.73	7044.26	339.971	278.484	1352.16	1145.84	108.938	266.976	1539.74	2396	208.298	96.3078
hsa-miR-190b	TGATATGTTTGATATTGGGTT	2.1073	0	0	0	0	0	2.31784	0	0	6.46404	1.56615	0
hsa-miR-500b	AATCCTTGCTACCTGGGT	35.8242	18.518	37.2231	21.9856	3.37618	33.0985	8.11243	21.5738	6.95667	64.6404	31.323	24.8065
hsa-miR-331-3p	GCCCCTGGGCCTATCCTAGAA	2079.91	622.206	0	0	565.51	1341.28	0	0	1233.65	1637.56	0	0
hsa-miR-500a	TAATCCTTGCTACCTGGGTGAGA	35.8242	18.518	37.2231	21.9856	3.37618	33.0985	8.11243	21.5738	6.95667	64.6404	31.323	24.8065
hsa-miR-103-2*	AGCTTCTTTACAGTGCTGCCTTG	0	3.70361	9.92615	2.44284	33.7618	45.7075	12.7481	16.1804	69.5667	81.8778	28.1907	1.45921
hsa-miR-4295	CAGTGCAATGTTTTCCTT	10.5365	3.70361	0	0	8.44044	1.57612	0	0	2.31889	2.15468	0	0
hsa-miR-519a*	CTCTAGAGGGAAGCGCTTTCTG	0	0	2.48154	0	0	0	0	0	0	0	0	0
hsa-miR-942	TCTTCTCTGTTTTGGCCATGTG	0	0	2.48154	7.32853	0	0	3.47676	0	0	0	4.69845	1.45921
hsa-miR-3648	AGCCGCGGGGATCGCCGAGGG	0	0	0	0	3.37618	3.15224	0	0	4.63778	2.15468	3.1323	4.37763
hsa-miR-941	CACCCGGCTGTGTGCACATGTGC	4.21461	0	2.48154	0	1.68809	4.72836	2.31784	5.39345	4.63778	0	0	10.2145
hsa-miR-103-as	TCATAGCCCTGTACAATGCTGCT	0	0	9.92615	14.6571	0	0	10.4303	10.7869	0	0	12.5292	13.1329
hsa-miR-146a	TGAGAACTGAATTCCATGGGTT	0	3.70361	2.48154	0	3.37618	0	1.15892	0	2.31889	43.0936	3.1323	8.75525
hsa-miR-1914	CCCTGTGCCCGGCCCACTTCTG	2.1073	0	4.96307	0	0	0	0	0	0	0	0	0
hsa-miR-550a*	TGTCTTACTCCCTCAGGCACAT	4.21461	37.0361	42.1861	9.77137	20.2571	26.7941	20.8605	37.7542	16.2322	45.2483	25.0584	18.9697
hsa-miR-940	AAGGCAGGGCCCCCGCTCCCC	491.002	148.144	9.92615	68.3996	145.176	209.624	0	134.836	120.582	32.3202	103.366	179.483
hsa-miR-1913	TCTGCCCCCTCCGCTGCTGCCA	0	0	0	0	0	1.57612	0	0	0	0	0	0
hsa-miR-628-5p	ATGCTGACATATTTACTAGAGG	10.5365	3.70361	12.4077	2.44284	3.37618	7.88061	5.7946	8.09018	34.7833	17.2374	12.5292	30.6434
hsa-miR-1910	CCAGTCCTGTGCCTGCCGCCT	10.5365	3.70361	0	0	0	4.72836	0	0	0	0	0	0
hsa-miR-149	TCTGGCTCCGTGTCTTCACTCCC	385.637	792.572	156.337	0	644.85	986.652	178.474	151.017	955.382	1292.81	238.055	319.567
hsa-miR-147	GTGTGTGGAAATGCTTCTGC	0	0	0	0	0	0	0	0	0	0	0	1.45921
hsa-miR-512-5p	CACTCAGCCTTGAGGGCACTTTC	0	0	0	0	0	0	0	0	0	0	0	1.45921
hsa-miR-145	GTCCAGTTTTCCCAGGAATCCCT	139381	80553.5	3345.11	7111.12	76455.2	130476	2016.52	24.2705	101417	139770	8169.04	24869.3
hsa-miR-191*	GCTGCGCTTGGATTTCGTCCCC	6.32191	7.40722	4.96307	7.32853	5.06427	22.0657	8.11243	8.09018	6.95667	10.7734	1.56615	18.9697
hsa-miR-143	TGAGATGAAGCACTGTAGCTC	1603.66	1033.31	1528.63	969.809	697.181	1216.77	856.441	2154.68	1110.75	2773.07	1655.42	1465.05
hsa-miR-141	TAACACTGTCTGGTAAAGATGG	0	0	0	0	0	0	0	0	0	4.30936	0	0
hsa-miR-92b	TATTGCACTCGTCCCGGCCTCC	537.362	844.423	7.44461	36.6427	72.5878	516.968	149.501	151.017	185.511	502.04	101.8	45.2355
hsa-miR-92a	TATTGCACTTGTCCCGGCCTGT	1312.85	1462.93	7.44461	261.384	509.803	1590.31	2172.97	919.584	1252.2	2667.49	2884.85	2647
hsa-miR-16-1*	CCAGTATTAACTGTGCTGCTGA	0	0	0	0	0	0	0	0	2.31889	0	3.1323	0
hsa-miR-296-3p	GAGGGTTGGGTGGAGGCTCTCC	82.1849	40.7397	32.26	17.0999	21.9452	22.0657	15.0659	29.664	4.63778	0	20.36	21.8881
hsa-miR-127-3p	TCGGATCCGTCTGAGCTTGGCT	305.559	111.108	29.7784	12.2142	102.973	190.711	19.7016	83.5985	120.582	374.914	29.7569	7.29604
hsa-miR-323b-3p	CCCAATACACGGTCGACCTCTT	469.929	203.698	4.96307	0	140.111	149.732	2.31784	2.69673	102.031	43.0936	1.56615	0
hsa-miR-4288	TTGTCTGCTGAGTTTCC	0	0	2.48154	0	0	0	0	0	0	0	0	0
hsa-miR-937	ATCCGCGCTCTGACTCTCTGCC	2.1073	11.1108	0	0	0	0	0	0	0	6.46404	0	0
hsa-miR-4286	ACCCCACTCCTGGTACC	7158.51	21143.9	5087.15	2401.32	9647.43	8887.75	1962.05	11326.2	9764.84	17159.9	5783.8	5816.41
hsa-miR-1909	CGCAGGGGCCGGGTGCTCACCG	2.1073	0	0	0	0	0	0	2.69673	0	0	0	0
hsa-miR-935	CCAGTTACCGCTTCCGCTACCGC	804.99	262.956	34.7415	90.3852	216.075	457.075	68.3762	26.9673	275.948	318.893	106.498	0
hsa-miR-1908	CGGCGGGGACGGCGATTGGTC	0	0	0	0	3.37618	12.609	4.63568	8.09018	2.31889	0	10.9631	5.83683
hsa-miR-4284	GGGCTCACATCACCCCAT	12.6438	166.662	7.44461	2.44284	11.8166	40.9791	0	18.8771	41.74	19.3921	15.6615	26.2658
hsa-miR-450b-5p	TTTTGCAATATGTTCCTGAATA	14.7511	37.0361	71.9646	29.3141	1.68809	77.2299	71.853	16.1804	18.5511	47.403	112.763	77.3381
hsa-miR-138	AGCTGGTGTTGTGAATCAGGCCG	3323.22	899.977	1995.16	2164.36	1242.43	4904.89	2157.91	2529.53	2105.55	3389.31	2772.09	4796.42
hsa-miR-137	TTATTGCTTAAGAATACGCGTAG	132.76	85.183	394.564	229.627	65.8355	50.4359	307.114	280.46	69.5667	338.285	313.23	329.781
hsa-miR-93*	ACTGCTGAGCTAGCACTTCCCG	16.8584	40.7397	47.1492	41.5283	20.2571	37.8269	62.5816	94.3854	113.626	176.684	86.1383	67.1236
hsa-miR-136	ACTCCATTTGTTTTGATGATGGA	1310.74	348.139	789.129	1013.78	567.198	939.368	1245.84	272.369	1966.42	1818.55	2330.43	3083.31
hsa-miR-497	CAGCAGCACACTGTGGTTTGT	4.21461	37.0361	0	0	3.37618	4.72836	2.31784	0	0	8.61872	1.56615	7.29604
hsa-miR-496	TGAGTATTACATGGCCAATCTC	18.9657	11.1108	52.1123	43.9712	5.06427	1.57612	41.7211	80.9018	2.31889	25.8562	46.9845	58.3683
hsa-miR-361-5p	TTATCAGAATCTCCAGGGGTAC	204.408	299.992	263.043	278.484	293.727	405.063	222.512	229.222	320.007	599.001	364.913	420.252
hsa-miR-134	TGTGACTGGTTGACCAGAGGGG	130.653	588.874	332.526	315.127	432.151	482.293	174.997	536.649	236.527	219.777	202.033	304.975
hsa-miR-495	AAACAAACATGGTGCACTTCTT	92.7214	188.884	568.272	180.77	146.864	154.46	304.796	234.615	120.582	349.058	197.335	124.033
hsa-miR-1468	CTCCGTTTGCCTGTTTCGCTG	0	0	0	0	0	3.15224	0	2.69673	4.63778	0	1.56615	0
hsa-miR-494	TGAAACATACACGGGAAACCTC	6608.51	1903.65	4853.89	4157.72	2790.41	2863.81	3868.47	5317.94	2534.55	3063.96	4546.54	5298.39
hsa-miR-132	TAACAGTCTACAGCCATGGTCG	130.653	222.216	121.595	75.7282	77.6521	214.352	71.853	83.5985	92.7556	411.544	84.5722	23.3473
hsa-miR-493	TGAAGGTCTACTGTGTGCCAGG	69.541	7.40722	59.5569	65.9568	28.6975	45.7075	59.1049	107.869	32.4644	0	26.6246	94.8486
hsa-miR-3192	TCTGGGAGGTTGTAGCAGTGGAA	0	0	0	0	1.68809	0	0	0	0	0	0	0
hsa-miR-4276	CTCAGTGACTCATGTGC	0	3.70361	0	0	0	0	0	0	0	0	1.56615	0
hsa-miR-19a*	AGTTTTGCATAGTTGCACTACA	0	0	0	0	0	0	1.15892	2.69673	0	4.30936	3.1323	1.45921
hsa-miR-500a*	ATGCACCTGGGCAAGGATTCTG	21.073	55.5541	69.483	39.0855	40.5141	47.2836	41.7211	37.7542	41.74	8.61872	89.2706	105.063
hsa-miR-193b*	CGGGGTTTTGAGGGCGAGATGA	101.151	155.552	34.7415	80.6138	111.414	91.415	38.2443	35.0574	308.412	66.7951	89.2706	72.9604
hsa-miR-4270	TCAGGGAGTCAGGGGAGGGC	61.1118	25.9253	12.4077	7.32853	25.3213	33.0985	6.95351	8.09018	46.3778	53.867	7.83076	4.37763
hsa-miR-642b	AGACACATTTGGAGAGGGACCC	0	0	0	0	0	0	1.15892	0	39.4211	4.30936	15.6615	14.5921
hsa-miR-642a	GTCCCTCTCCAAATGTGTCTTG	0	0	0	0	0	1.57612	5.7946	0	37.1022	15.0828	48.5507	56.9091
hsa-miR-628-3p	TCTAGTAAGAGTGGCAGTCGA	0	11.1108	0	0	0	0	2.31784	2.69673	2.31889	0	3.1323	4.37763
hsa-miR-128	TCACAGTGAACCGGTCTCTTT	92.7214	162.959	9.92615	31.757	84.4044	104.024	44.0389	24.2705	178.554	265.026	6.2646	70.042
hsa-miR-3144-3p	ATATACCTGTTCGGTCTCTTTA	0	0	0	0	0	0	0	0	2.31889	0	0	0
hsa-miR-3620	TCACCCTGCATCCCGCACCCAG	0	0	0	0	0	1.57612	0	0	2.31889	12.9281	0	0
hsa-miR-126	TCGTACCGTGAGTAATAATGCG	27.395	22.2216	24.8154	19.5427	18.569	6.30448	15.0659	21.5738	6.95667	45.2483	26.6246	40.8578
hsa-miR-484	TCAGGCTCAGTCCCCTCCCGAT	8536.69	4262.85	1918.23	2645.6	4247.23	6446.34	2205.42	2656.28	5774.03	7974.47	2960.03	2848.38
hsa-miR-19b-2*	AGTTTTGCAGGTTTGCATTTCA	0	0	0	0	0	3.15224	0	0	2.31889	0	0	0
hsa-miR-3188	AGAGGCTTTGTGCGGATACGGGG	0	0	0	0	0	0	0	0	0	0	0	1.45921
hsa-miR-3187	TTGGCCATGGGGCTGCGCGG	0	0	0	0	0	0	0	0	0	0	1.56615	0
hsa-miR-138-1*	GCTACTTCACAACACCAGGGCC	37.9315	59.2577	0	0	35.4499	25.2179	0	10.7869	27.8267	10.7734	1.56615	5.83683
hsa-miR-3184	TGAGGGGCCTCAGACCGAGCTTTT	0	0	0	0	0	0	0	8.09018	0	0	0	0
hsa-miR-7-2*	CAACAAATCCCAGTCTACCTAA	10.5365	37.0361	4.96307	0	3.37618	1.57612	2.31784	5.39345	51.0156	25.8562	7.83076	1.45921
hsa-miR-3182	GCTTCTGTAGTGTAGTC	0	0	0	0	5.06427	3.15224	0	0	0	2.15468	0	0
hsa-miR-708*	CAACTAGACTGTGAGCTTCTAG	0	0	2.48154	0	0	3.15224	0	5.39345	0	0	0	5.83683
hsa-miR-483-3p	TCACTCCTCTCCTCCCGTCTT	0	0	0	0	0	3.15224	0	0	0	0	0	0
hsa-miR-3180	TGGGGCGGAGCTTCCGGAG	12.6438	0	0	0	0	0	1.15892	0	0	0	0	0
hsa-miR-520c-5p	CTCTAGAGGGAAGCACTTTCTG	0	0	0	2.44284	0	0	0	0	0	0	0	0
hsa-miR-501-5p	AATCCTTTGTCCCTGGGTGAGA	101.151	40.7397	39.7046	34.1998	16.8809	83.5344	52.1514	62.0247	108.988	75.4138	75.1753	70.042
hsa-miR-145*	GGATTCCTGGAAATACTGTTCT	8.42922	22.2216	86.8538	24.4284	6.75235	0	22.0195	26.9673	9.27556	36.6296	59.5137	61.2868
hsa-miR-10b	TACCCTGTAGAACCGAATTTGTG	901.926	588.874	861.093	960.038	1127.64	1850.37	1126.47	892.616	1681.19	3257.88	1428.33	1796.29
hsa-miR-4265	CTGTGGGCTCAGCTCTGGG	0	0	0	0	0	0	0	0	0	0	3.1323	0
hsa-miR-10a	TACCCTGTAGATCCGAATTTGTG	1700.59	1781.44	5712.5	4328.72	2408.9	2554.89	4634.52	3853.62	1440.03	6815.25	5085.29	4959.85
hsa-miR-450b-3p	TTGGGATCATTTTGCATCCATA	0	0	0	0	0	0	0	0	4.63778	0	1.56615	1.45921
hsa-miR-3619	TCAGCAGGCAGGCTGGTGCAGC	2.1073	0	0	0	1.68809	0	0	0	2.31889	0	0	0
hsa-miR-4262	GACATTCAGACTACCTG	0	0	0	0	0	0	0	0	0	0	1.56615	0
hsa-miR-3615	TCTCTCGGCTCCTCGCGGCTC	0	0	0	4.88569	3.37618	7.88061	4.63568	2.69673	2.31889	12.9281	10.9631	17.5105
hsa-miR-361-3p	TCCCCCAGGTGTGATTCTGATTT	307.666	118.515	39.7046	48.8569	209.323	373.541	25.4962	53.9345	20.87	525.742	20.36	135.706
hsa-miR-3180-5p	CTTCCAGACGCTCCGCCCCACGTCG	4.21461	29.6289	0	0	0	7.88061	0	2.69673	0	0	1.56615	0
hsa-miR-19b-1*	AGTTTTGCAGGTTTGCATCCAGC	16.8584	3.70361	9.92615	17.0999	6.75235	34.6747	5.7946	8.09018	20.87	45.2483	6.2646	30.6434
hsa-miR-3179	AGAAGGGGTGAAATTTAAACGT	2.1073	0	2.48154	0	0	0	0	0	0	0	6.2646	2.91842
hsa-miR-3178	GGGGCGCGGCCGGATCG	0	0	4.96307	0	0	0	0	5.39345	0	0	4.69845	7.29604
hsa-miR-3177	TGCACGGCACTGGGGACACGT	0	0	2.48154	0	0	0	0	0	6.95667	0	3.1323	5.83683
hsa-miR-3176	ACTGGCCTGGGACTACCGG	2.1073	11.1108	0	0	1.68809	6.30448	0	0	6.95667	2.15468	0	0
hsa-miR-7-1*	CAACAAATCACAGTCTGCCATA	505.753	451.84	0	2.44284	386.572	764.419	1.15892	0	570.447	396.461	0	0
hsa-miR-4257	CCAGAGGTGGGGACTGAG	0	0	0	0	0	0	1.15892	0	0	0	0	0
hsa-miR-4256	ATCTGACCTGATGAAGGT	2.1073	3.70361	0	0	0	1.57612	0	0	0	0	0	0
hsa-miR-4255	CAGTGTTCAGAGATGGA	2.1073	0	0	0	0	3.15224	0	0	0	0	0	0
hsa-miR-542-5p	TCGGGGATCATCATGTCACGAGA	448.856	125.923	42.1861	34.1998	173.873	256.908	46.3568	75.5083	338.558	241.324	53.2491	74.4196
hsa-miR-4254	GCCTGGAGCTACTCCACCATCTC	14.7511	3.70361	7.44461	4.88569	0	25.2179	0	2.69673	18.5511	60.331	6.2646	16.0513
hsa-miR-3609	CAAAGTGATGAGTAATACTGGCTG	0	0	7.44461	2.44284	0	0	3.47676	26.9673	6.95667	0	6.2646	11.6737
hsa-miR-9	TCTTTGGTTATCTAGCTGTATGA	0	0	2.48154	0	0	0	0	0	0	0	0	0
hsa-miR-7	TGGAAGACTAGTGATTTTGTTGT	46.3607	51.8505	171.226	212.527	57.395	48.8598	68.3762	64.7214	18.5511	84.0325	34.4553	26.2658
hsa-miR-425*	ATCGGGAATGTCGTGTCCGCCC	65.3264	111.108	22.3338	14.6571	57.395	89.8389	28.973	59.328	162.322	73.2591	51.683	56.9091
hsa-miR-107	AGCAGCATTGTACAGGGCTATCA	3978.59	2444.38	2.48154	34.1998	2756.65	1215.19	241.055	21.5738	5521.27	1430.71	981.977	984.966
hsa-miR-466	ATACACATACACGCAACACACAT	21.073	7.40722	0	0	6.75235	0	1.15892	13.4836	4.63778	4.30936	0	2.91842
hsa-miR-103	AGCAGCATTGTACAGGGCTATGA	27902.8	12518.2	32.26	403.069	14711.7	6506.23	2268	345.181	21929.7	7526.3	4319.44	5299.85
hsa-miR-1	TGGAATGTAAAGAAGTATGTAT	0	0	2.48154	0	0	0	0	0	0	0	1.56615	0
hsa-miR-101	TACAGTACTGTGATAACTGAA	950.394	548.134	32.26	36.6427	1082.06	1653.35	198.175	29.664	4475.46	5951.23	325.759	1173.2
hsa-miR-100	AACCCGTAGATCCGAACTTGTG	10351.1	12699.7	23443.1	17571.4	12429.4	7258.04	8834.44	17267.1	12100	19021.5	16142.3	17446.3
hsa-miR-3167	AGGATTTCAGAAATACTGGTGT	0	0	0	0	0	3.15224	0	0	0	0	0	5.83683
hsa-miR-548c-5p	AAAAGTAATTGCGGTTTTTGCC	0	0	2.48154	0	0	0	1.15892	0	0	0	0	2.91842
hsa-miR-3160	AGAGCTGAGACTAGAAAGCCCA	0	0	0	0	0	0	0	0	0	6.46404	0	0
hsa-miR-501-3p	AATGCACCCGGGCAAGGATTCT	6.32191	3.70361	24.8154	12.2142	1.68809	0	17.3838	26.9673	6.95667	2.15468	25.0584	46.6947
hsa-miR-143*	GGTGCAGTGCTGCATCTCTGGT	21.073	0	17.3708	26.8713	0	4.72836	35.9265	121.353	2.31889	12.9281	50.1168	51.0723
hsa-miR-424*	CAAAACGTGAGGCGCTGCTAT	8.42922	0	769.277	762.167	18.569	69.3493	234.102	620.247	227.251	2.15468	42.2861	344.373
hsa-miR-3180-3p	TGGGGCGGAGCTTCCGGAGGCC	12.6438	0	0	0	0	0	1.15892	0	0	0	0	0
hsa-miR-454	TAGTGCAATATTGCTTATAGGGT	0	0	4.96307	0	0	0	1.15892	0	0	0	4.69845	0
hsa-miR-452	AACTGTTTGCAGAGGAAACTGA	54.7899	255.549	54.5938	41.5283	378.132	0	100.826	110.566	463.778	290.882	106.498	164.891
hsa-miR-3158	AAGGGCTTCCTCTCTGCAGGAC	0	0	0	0	0	0	0	0	2.31889	2.15468	0	0
hsa-miR-451	AAACCGTTACCATTACTGAGTT	2.1073	3.70361	17.3708	9.77137	3.37618	1.57612	10.4303	5.39345	13.9133	40.9389	12.5292	13.1329
hsa-miR-3154	CAGAAGGGGAGTTGGGAGCAGA	23.1803	40.7397	0	0	42.2022	12.609	0	0	6.95667	0	1.56615	4.37763
hsa-miR-769-5p	TGAGACCTCTGGGTTCTGAGCT	164.37	25.9253	230.783	170.999	0	75.6538	237.578	310.124	20.87	478.339	385.273	271.413
hsa-miR-3152	TGTGTTAGAATAGGGGCAATAA	0	0	0	0	1.68809	0	1.15892	0	0	0	0	0
hsa-miR-98	TGAGGTAGTAAGTTGTATTGTT	14.7511	22.2216	42.1861	24.4284	8.44044	6.30448	15.0659	16.1804	11.5944	17.2374	25.0584	24.8065
hsa-miR-3151	GGTGGGGCAATGGGATCAGGT	4.21461	3.70361	7.44461	12.2142	0	0	0	2.69673	0	4.30936	0	0
hsa-miR-95	TTCAACGGGTATTTATTGAGCA	0	0	0	0	0	0	0	0	2.31889	0	0	0
hsa-miR-891a	TGCAACGAACCTGAGCCACTGA	0	0	0	0	1.68809	0	0	0	0	0	0	0
hsa-miR-93	CAAAGTGCTGTTCGTGCAGGTAG	4.21461	88.8866	1431.85	1590.29	162.056	4.72836	1105.61	1253.98	299.137	135.745	115.895	2508.38
hsa-miR-542-3p	TGTGACAGATTGATAACTGAAA	2189.49	1451.81	310.192	207.642	1499.02	2190.81	130.958	161.804	1971.06	1736.67	388.405	458.191
hsa-miR-9*	ATAAAGCTAGATAACCGAAAGT	0	0	0	0	10.1285	4.72836	0	0	0	0	0	0
hsa-miR-455-5p	TATGTGCCTTTGGACTACATCG	61.1118	55.5541	260.561	153.899	42.2022	118.209	141.388	134.836	111.307	245.634	272.51	255.361
hsa-miR-3940	CAGCCCGGATCCCAGCCCACTT	75.8629	70.3685	12.4077	2.44284	74.2759	66.1971	2.31784	5.39345	62.61	81.8778	4.69845	0
hsa-miR-3149	TTTGTATGGATATGTGTGTGTAT	0	0	0	0	0	1.57612	0	0	0	8.61872	0	0
hsa-miR-3141	GAGGGCGGGTGGAGGAGGA	0	0	0	0	3.37618	0	0	0	0	0	0	0
hsa-miR-3140	AGCTTTTGGGAATTCAGGTAGT	0	0	2.48154	0	0	0	0	0	0	0	0	0
hsa-miR-29b-2*	CTGGTTTCACATGGTGGCTTAG	14.7511	11.1108	7.44461	7.32853	48.9546	96.1434	34.7676	64.7214	127.539	49.5576	89.2706	118.196
hsa-miR-92b*	AGGGACGGGACGCGGTGCAGTG	25.2876	0	17.3708	17.0999	30.3856	12.609	9.27135	24.2705	23.1889	0	6.2646	10.2145
hsa-miR-675*	CTGTATGCCCTCACCGCTCA	0	0	0	0	0	6.30448	9.27135	13.4836	9.27556	4.30936	20.36	26.2658
hsa-miR-338-3p	TCCAGCATCAGTGATTTTGTTG	0	0	0	0	0	0	0	0	0	4.30936	0	0
hsa-miR-770-5p	TCCAGTACCACGTGTCAGGGCCA	80.0775	40.7397	0	0	74.2759	40.9791	0	0	39.4211	12.9281	1.56615	4.37763
hsa-miR-433	ATCATGATGGGCTCCTCGGTGT	118.009	18.518	119.114	129.471	8.44044	47.2836	78.8065	180.681	18.5511	23.7015	76.7414	74.4196
hsa-miR-432	TCTTGGAGTAGGTCATTGGGTGG	12.6438	11.1108	14.8892	41.5283	3.37618	7.88061	13.907	16.1804	0	8.61872	6.2646	10.2145
hsa-miR-3138	TGTGGACAGTGAGGTAGAGGGAGT	0	3.70361	2.48154	0	6.75235	0	1.15892	0	0	0	0	0
hsa-miR-431	TGTCTTGCAGGCCGTCATGCA	59.0045	0	19.8523	0	10.1285	11.0328	4.63568	10.7869	0	15.0828	1.56615	2.91842
hsa-miR-3136	CTGACTGAATAGGTAGGGTCATT	12.6438	0	0	0	0	0	2.31784	2.69673	0	0	0	4.37763
hsa-miR-3133	TAAAGAACTCTTAAAACCCAAT	0	0	0	0	0	0	0	0	4.63778	10.7734	0	0
hsa-miR-769-3p	CTGGGATCTCCGGGGTCTTGGTT	10.5365	22.2216	7.44461	19.5427	13.5047	14.1851	5.7946	2.69673	13.9133	4.30936	7.83076	7.29604
hsa-miR-29b-1*	GCTGGTTTCATATGGTGGTTTAGA	12.6438	122.219	62.0384	53.7426	62.4593	28.3702	19.7016	16.1804	4.63778	92.6512	15.6615	7.29604
hsa-miR-129-5p	CTTTTTGCGGTCTGGGCTTGC	0	3.70361	0	0	0	1.57612	0	0	0	0	0	1.45921
hsa-miR-3928	GGAGGAACCTTGGAGCTTCGGC	0	0	0	0	0	0	0	0	2.31889	0	0	0
hsa-miR-196b*	TCGACAGCACGACACTGCCTTC	0	70.3685	0	2.44284	151.928	233.266	0	0	127.539	271.49	1.56615	0
hsa-miR-24-2*	TGCCTACTGAGCTGAAACACAG	263.413	118.515	156.337	90.3852	226.204	288.43	161.09	231.918	248.121	521.433	231.79	240.769
hsa-miR-455-3p	GCAGTCCATGGGCATATACAC	1449.83	1303.67	903.28	679.111	1303.2	2375.21	5.7946	1097.57	1848.15	3951.68	1512.9	280.168
hsa-miR-429	TAATACTGTCTGGTAAAACCGT	0	0	0	2.44284	0	0	1.15892	2.69673	0	0	0	1.45921
hsa-miR-425	AATGACACGATCACTCCCGTTGA	914.57	333.325	409.454	432.383	447.343	1030.78	534.262	782.051	644.651	661.487	723.562	830.29
hsa-miR-424	CAGCAGCAATTCATGTTTTGAA	4608.67	2833.26	86.8538	14.6571	2565.89	7636.31	66.0584	8.09018	4602.99	24214.3	270.944	214.504
hsa-miR-3129	GCAGTAGTGTAGAGATTGGTTT	0	0	0	0	0	0	0	0	0	2.15468	0	1.45921
hsa-miR-3128	TCTGGCAAGTAAAAAACTCTCAT	0	0	0	0	1.68809	0	0	0	0	0	3.1323	0
hsa-miR-421	ATCAACAGACATTAATTGGGCGC	164.37	29.6289	0	0	67.5235	121.361	0	0	129.858	86.1872	0	0
hsa-miR-3124	TTCGCGGGCGAAGGCAAAGTC	0	0	0	0	0	0	0	2.69673	0	0	1.56615	0
hsa-miR-3120	CACAGCAAGTGTAGACAGGCA	0	0	0	2.44284	0	0	0	0	0	0	0	0
hsa-miR-196a*	CGGCAACAAGAAACTGCCTGAG	10.5365	81.4794	7.44461	4.88569	70.8997	0	4.63568	10.7869	122.901	34.4749	3.1323	5.83683
hsa-miR-24-1*	TGCCTACTGAGCTGATATCAGT	0	3.70361	0	0	0	1.57612	0	0	0	0	0	4.37763
hsa-miR-3913	TTTGGGACTGATCTTGATGTCT	0	0	0	4.88569	0	1.57612	0	2.69673	0	0	0	7.29604
hsa-miR-3912	TAACGCATAATATGGACATGT	0	0	0	0	0	0	1.15892	0	0	0	1.56615	1.45921
hsa-miR-519a	AAAGTGCATCCTTTTAGAGTGT	0	0	0	0	3.37618	0	0	0	0	0	0	2.91842
hsa-miR-491-5p	AGTGGGGAACCCTTCCATGAGG	4.21461	0	2.48154	7.32853	3.37618	0	1.15892	5.39345	2.31889	12.9281	3.1323	2.91842
hsa-miR-519c-5p	CTCTAGAGGGAAGCGCTTTCTG	0	0	2.48154	0	0	0	0	0	0	0	0	0
hsa-miR-3910	AAAGGCATAAAACCAAGACA	0	3.70361	0	0	1.68809	4.72836	0	0	2.31889	4.30936	0	0
hsa-miR-629*	GTTCTCCCAACGTAAGCCCAGC	12.6438	7.40722	7.44461	0	0	6.30448	12.7481	2.69673	13.9133	17.2374	0	8.75525
hsa-miR-411	TAGTAGACCGTATAGCGTACG	21.073	3.70361	225.82	202.756	37.1379	37.8269	220.195	366.755	0	62.4857	388.405	455.273
hsa-miR-3117	ATAGGACTCATATAGTGCCAG	16.8584	3.70361	173.708	173.442	6.75235	9.45673	86.9189	180.681	2.31889	2.15468	50.1168	84.6341
hsa-miR-410	AATATAACACAGATGGCCTGT	2.1073	0	34.7415	19.5427	10.1285	7.88061	16.2249	62.0247	0	0	23.4923	14.5921
hsa-miR-485-5p	AGAGGCTGGCCGTGATGAATTC	67.4337	74.0722	7.44461	34.1998	5.06427	26.7941	32.4497	10.7869	74.2044	25.8562	40.7199	43.7763
hsa-miR-129-3p	AAGCCCTTACCCCAAAAAGCAT	360.349	192.588	364.786	398.184	450.72	499.63	165.725	272.369	640.013	446.019	419.728	321.026
hsa-miR-3909	TGTCCTCTAGGGCCTGCAGTCT	4.21461	18.518	0	2.44284	0	7.88061	10.4303	2.69673	0	8.61872	18.7938	1.45921
hsa-miR-766	ACTCCAGCCCCACAGCCTCAGC	174.906	140.737	27.2969	21.9856	150.24	195.439	25.4962	26.9673	183.192	172.374	34.4553	8.75525
hsa-miR-760	CGGCTCTGGGTCTGTGGGGA	2.1073	0	0	0	0	1.57612	1.15892	0	2.31889	0	0	0
hsa-miR-200c	TAATACTGCCGGGTAATGATGGA	0	0	2.48154	0	0	0	2.31784	8.09018	0	0	0	7.29604
hsa-miR-200b	TAATACTGCCTGGTAATGATGA	0	0	0	0	0	1.57612	0	0	0	0	0	0
hsa-miR-3647-5p	CTGAAGTGATGATTCACATTCAT	0	3.70361	0	0	0	1.57612	0	0	20.87	10.7734	0	0
hsa-miR-1299	TTCTGGAATTCTGTGTGAGGGA	0	0	2.48154	0	0	0	0	0	0	0	0	0
hsa-miR-200a	TAACACTGTCTGGTAACGATGT	0	0	0	9.77137	0	0	4.63568	13.4836	0	2.15468	12.5292	5.83683
hsa-miR-1297	TTCAAGTAATTCAGGTG	0	0	0	0	1.68809	0	0	0	2.31889	10.7734	0	0
hsa-miR-1296	TTAGGGCCCTGGCTCCATCTCC	2.1073	3.70361	131.521	85.4995	20.2571	4.72836	69.5351	145.623	2.31889	43.0936	125.292	65.6644
hsa-miR-1293	TGGGTGGTCTGGAGATTTGTGC	8.42922	0	2.48154	0	0	0	1.15892	0	0	0	0	0
hsa-miR-1292	TGGGAACGGGTTCCGGCAGACGCTG	4.21461	0	2.48154	0	3.37618	15.7612	4.63568	10.7869	6.95667	0	17.2277	4.37763
hsa-miR-1291	TGGCCCTGACTGAAGACCAGCAGT	0	0	0	0	0	0	0	0	2.31889	2.15468	0	0
hsa-miR-1290	TGGATTTTTGGATCAGGGA	0	0	0	0	0	0	0	5.39345	0	0	0	0
hsa-miR-3065-5p	TCAACAAAATCACTGATGCTGGA	0	0	2.48154	4.88569	0	0	0	2.69673	2.31889	0	3.1323	4.37763
hsa-miR-491-3p	CTTATGCAAGATTCCCTTCTAC	0	7.40722	0	7.32853	0	0	0	0	0	0	0	0
hsa-miR-758	TTTGTGACCTGGTCCACTAACC	6.32191	0	96.78	19.5427	0	4.72836	12.7481	43.1476	0	10.7734	18.7938	17.5105
hsa-miR-454*	ACCCTATCAATATTGTCTCTGC	35.8242	18.518	12.4077	9.77137	5.06427	23.6418	4.63568	2.69673	32.4644	10.7734	1.56615	5.83683
hsa-miR-129*	AAGCCCTTACCCCAAAAAGTAT	99.0433	33.3325	0	4.88569	40.5141	50.4359	2.31784	0	34.7833	66.7951	0	0
hsa-miR-2277-5p	AGCGCGGGCTGAGCGCTGCCAGTC	0	0	0	0	0	0	0	0	0	0	0	2.91842
hsa-miR-485-3p	GTCATACACGGCTCTCCTCTCT	153.833	59.2577	106.706	146.571	21.9452	33.0985	18.5427	2.69673	6.95667	32.3202	9.39691	27.725
hsa-miR-32	TATTGCACATTACTAAGTTGCA	31.6096	0	44.6677	0	1.68809	6.30448	15.0659	26.9673	2.31889	4.30936	59.5137	13.1329
hsa-miR-31	AGGCAAGATGCTGGCATAGCT	45665.3	3518.43	46417.2	35260	26476	12210.2	24302.5	47912.7	16981.2	301.655	33932.2	39629.2
hsa-miR-1287	TGCTGGATCAGTGGTTCGAGTC	12.6438	25.9253	4.96307	7.32853	11.8166	36.2508	12.7481	16.1804	13.9133	28.0108	26.6246	30.6434
hsa-miR-1285	TCTGGGCAACAAAGTGAGACCT	40.0388	0	7.44461	19.5427	6.75235	6.30448	10.4303	18.8771	0	8.61872	15.6615	26.2658
hsa-miR-642a-3p	AGACACATTTGGAGAGGGAAC	0	0	2.48154	0	21.9452	4.72836	24.3373	24.2705	241.164	84.0325	314.796	348.751
hsa-miR-1280	TCCCACCGCTGCCACCC	202.301	40.7397	141.448	7.32853	121.542	108.752	31.2908	256.189	166.96	318.893	222.393	4.37763
hsa-miR-29c	TAGCACCATTTGAAATCGGTTA	6060.61	3755.46	2104.34	3380.9	2243.47	14202.4	10397.8	1588.37	14277.4	19178.8	26009.1	17926.4
hsa-miR-29b	TAGCACCATTTGAAATCAGTGTT	24592.2	9529.38	2444.31	2428.19	10793.6	13458.5	5873.4	482.714	15114.5	13350.4	6400.86	4777.45
hsa-miR-29a	TAGCACCATCTGAAATCGGTTA	116820	171003	152793	113004	22978.3	105469	136958	103090	29259.7	123683	113956	36872.7
hsa-miR-744	TGCGGGGCTAGGGCTAACAGCA	248.662	829.608	168.745	134.356	692.116	844.801	75.3297	94.3854	250.44	92.6512	144.086	159.054
hsa-miR-487b	AATCGTACAGGGTCATCCACTT	1972.44	1018.49	71.9646	17.0999	1188.41	1580.85	171.52	13.4836	1159.44	1402.7	64.2122	64.2052
hsa-miR-487a	AATCATACAGGGACATCCAGTT	27.395	14.8144	27.2969	29.3141	6.75235	26.7941	4.63568	5.39345	0	15.0828	7.83076	1.45921
hsa-miR-25	CATTGCACTTGTCTCGGTCTGA	1100.01	218.513	14.8892	0	135.047	346.747	98.5081	32.3607	183.192	232.705	198.901	8.75525
hsa-miR-24	TGGCTCAGTTCAGCAGGAACAG	100415	30399.2	292.821	566.74	22525.9	79263.1	37.0854	188.771	40731.3	44183.9	89.2706	464.028
hsa-miR-3647-3p	AGAAAATTTTTGTGTGTCTGATC	4.21461	0	0	0	0	0	0	0	0	0	1.56615	0
hsa-miR-22	AAGCTGCCAGTTGAAGAACTGT	1784.89	511.098	1451.7	1367.99	914.944	674.58	923.659	1437.36	1152.49	4057.26	1835.53	1320.58
hsa-miR-1278	TAGTACTGTGCATATCATCTAT	0	0	0	0	0	0	0	0	0	0	3.1323	0
hsa-miR-21	TAGCTTATCAGACTGATGTTGA	49839.8	290496	408662	464739	461402	131980	493679	384513	289919	381.378	309205	277511
hsa-miR-1277	TACGTAGATATATATGTATTTT	0	0	0	0	0	0	0	0	0	4.30936	0	0
hsa-miR-1276	TAAAGAGCCCTGTGGAGACA	0	0	0	0	0	0	0	0	0	0	0	5.83683
hsa-miR-1275	GTGGGGGAGAGGCTGTC	0	0	0	0	3.37618	0	0	0	0	0	1.56615	0
hsa-miR-1273	GGGCGACAAAGCAAGACTCTTTCTT	0	0	0	0	1.68809	0	0	0	0	0	1.56615	0
hsa-miR-1272	GATGATGATGGCAGCAAATTCTGAAA	0	0	0	0	0	1.57612	0	0	0	0	0	0
hsa-miR-1271	CTTGGCACCTAGCAAGCACTCA	295.023	70.3685	2.48154	0	123.23	239.57	2.31784	0	169.279	150.828	3.1323	0
hsa-miR-20a*	ACTGCATTATGAGCACTTAAAG	2.1073	0	2.48154	0	0	0	1.15892	0	0	4.30936	4.69845	0
hsa-miR-1270	CTGGAGATATGGAAGAGCTGTGT	2.1073	0	0	0	0	0	5.7946	0	0	0	0	2.91842
hsa-miR-378c	ACTGGACTTGGAGTCAGAAGAGTGG	14.7511	44.4433	2.48154	9.77137	57.395	102.448	12.7481	18.8771	697.986	659.332	104.932	145.921
hsa-miR-378b	ACTGGACTTGGAGGCAGAA	0	0	0	2.44284	0	0	0	0	6.95667	0	7.83076	0
hsa-miR-452*	CTCATCTGCAAAGAAGTAAGTG	35.8242	25.9253	27.2969	29.3141	3.37618	34.6747	54.4692	115.959	9.27556	19.3921	119.027	113.818
hsa-miR-625*	GACTATAGAACTTTCCCCCTCA	267.628	199.995	156.337	219.856	172.185	233.266	220.195	196.861	148.409	202.54	109.631	202.83
hsa-miR-125b	TCCCTGAGACCCTAACTTGTGA	30572.8	25484.5	58889.4	54651.3	30880.2	20519.5	16863.4	55835.7	21468.3	61173.5	46087.1	55814.7
hsa-miR-450a	TTTTGCGATGTGTTCCTAATAT	8.42922	0	131.521	107.485	18.569	29.9463	169.202	13.4836	2.31889	88.3419	241.187	145.921
hsa-miR-17	CAAAGTGCTTACAGTGCAGGTAG	48.468	692.575	1292.88	1900.53	3317.09	1944.93	1722.15	2351.55	2427.88	976.07	1066.55	4650.5
hsa-miR-2277-3p	TGACAGCGCCCTGCCTGGCTC	4.21461	0	4.96307	0	0	4.72836	1.15892	0	0	8.61872	1.56615	0
hsa-miR-16	TAGCAGCACGTAAATATTGGCG	59.0045	29.6289	17.3708	7.32853	40.5141	99.2956	8.11243	2.69673	62.61	60.331	3.1323	32.1026
hsa-miR-3130-5p	TACCCAGTCTCCGGTGCAGCC	21.073	0	0	0	5.06427	4.72836	0	0	2.31889	4.30936	0	0
hsa-miR-1268	CGGGCGTGGTGGTGGGGG	2.1073	125.923	4.96307	0	28.6975	18.9135	0	10.7869	18.5511	94.8059	0	0
hsa-miR-1267	CCTGTTGAAGTGTAATCCCCA	0	0	0	0	11.8166	9.45673	1.15892	0	0	0	0	0
hsa-miR-379*	TATGTAACATGGTCCACTAACT	29.5023	81.4794	54.5938	19.5427	10.1285	20.4896	24.3373	29.664	6.95667	30.1655	34.4553	23.3473
hsa-miR-1274b	TCCCTGTTCGGGCGCCA	524.719	92.5902	9.92615	156.342	369.691	190.711	126.322	501.591	477.691	920.048	220.827	331.24
hsa-miR-1262	ATGGGTGAATTTGTAGAAGGAT	0	3.70361	4.96307	2.44284	3.37618	0	0	2.69673	0	0	0	0
hsa-miR-877*	TCCTCTTCTCCCTCCTCCCAG	0	18.518	0	2.44284	6.75235	0	0	0	9.27556	17.2374	1.56615	5.83683
hsa-miR-1274a	GTCCCTGTTCAGGCGCCA	96.936	114.812	4.96307	24.4284	25.3213	14.1851	3.47676	75.5083	51.0156	60.331	15.6615	35.021
hsa-miR-1260	ATCCCACCTCTGCCACCA	50.5753	18.518	104.225	41.5283	48.9546	6.30448	9.27135	345.181	16.2322	2.15468	31.323	5.83683
hsa-miR-126*	CATTATTACTTTTGGTACGCG	82.1849	29.6289	4.96307	9.77137	21.9452	52.012	3.47676	2.69673	60.2911	49.5576	1.56615	8.75525
hsa-miR-27b	TTCACAGTGGCTAAGTTCTGC	115.902	114.812	24.8154	78.171	94.533	66.1971	44.0389	59.328	85.7989	346.904	109.631	135.706
hsa-miR-624*	TAGTACCAGTACCTTGTGTTCA	6.32191	0	12.4077	0	0	0	1.15892	2.69673	6.95667	6.46404	1.56615	2.91842
hsa-miR-27a	TTCACAGTGGCTAAGTTCCGC	792.346	496.283	590.606	1038.21	411.894	695.069	752.138	1221.62	537.982	1376.84	1927.93	2331.82
hsa-let-7i*	CTGCGCAAGCTACTGCCTTGCT	229.696	148.144	101.743	39.0855	30.3856	302.615	68.3762	99.7789	248.121	256.407	115.895	13.1329
hsa-miR-720	TCTCGCTGGGGCCTCCA	164.37	392.582	57.0754	9.77137	87.7806	187.558	34.7676	83.5985	303.774	183.148	53.2491	37.9394
hsa-miR-3200-5p	AATCTGAGAAGGCGCACAAGGT	0	0	7.44461	2.44284	0	0	2.31784	0	0	0	3.1323	1.45921
hsa-miR-1256	AGGCATTGACTTCTCACTAGCT	18.9657	7.40722	4.96307	2.44284	6.75235	0	5.7946	10.7869	13.9133	6.46404	20.36	33.5618
hsa-miR-1273d	GAACCCATGAGGTTGAGGCTGCAGT	0	0	0	2.44284	0	0	0	0	0	0	0	0
hsa-miR-1254	AGCCTGGAAGCTGGAGCCTGCAGT	0	0	0	0	1.68809	4.72836	2.31784	2.69673	0	0	1.56615	0
hsa-miR-378*	CTCCTGACTCCAGGTCCTGTGT	84.2922	66.6649	9.92615	39.0855	50.6427	115.057	24.3373	35.0574	767.552	876.955	474.544	998.099
hsa-miR-1273c	GGCGACAAAACGAGACCCTGTC	12.6438	7.40722	0	0	0	0	0	10.7869	0	2.15468	0	4.37763
hsa-miR-1250	ACGGTGCTGGATGTGGCCTTT	0	0	0	2.44284	0	0	0	0	0	0	0	0
hsa-miR-376c	AACATAGAGGAAATTCCACGT	7843.39	10810.8	12911.4	14857.4	5920.13	3.15224	11008.6	10563.1	6812.9	2704.12	9165.12	17768.8
hsa-miR-376b	ATCATAGAGGAAAATCCATGTT	99.0433	259.253	1670.07	1795.49	131.671	0	391.715	485.411	71.8856	96.9606	316.363	307.893
hsa-miR-376a	ATCATAGAGGAAAATCCACGT	429.89	833.312	1397.11	1297.15	292.039	0	643.2	871.043	229.57	157.292	438.522	639.133
hsa-miR-26b	TTCAAGTAATTCAGGATAGGT	120.116	59.2577	392.083	317.57	129.983	110.328	359.265	601.37	62.61	512.814	696.937	777.758
hsa-miR-26a	TTCAAGTAATCCAGGATAGGCT	2181.06	1188.86	5543.75	4831.94	1399.43	2628.97	4778.22	10188.2	1569.89	3031.64	9603.64	12069.1
hsa-miR-711	GGGACCCAGGGAGAGACGTAAG	10.5365	0	0	0	0	0	0	0	0	0	0	0
hsa-miR-548z	CAAAAACCGCAATTACTTTTGCA	0	0	0	0	0	0	0	0	2.31889	6.46404	0	0
hsa-miR-548y	AAAAGTAATCACTGTTTTTGCC	0	0	0	0	0	0	0	0	0	0	1.56615	0
hsa-miR-548x	TAAAAACTGCAATTACTTTCA	0	0	0	2.44284	0	0	0	0	0	0	0	0
hsa-miR-548w	AAAAGTAACTGCGGTTTTTGCCT	0	0	4.96307	12.2142	0	0	10.4303	5.39345	2.31889	0	7.83076	8.75525
hsa-miR-548q	GCTGGTGCAAAAGTAATGGCGG	0	0	2.48154	2.44284	0	0	4.63568	0	0	0	3.1323	0
hsa-miR-1249	ACGCCCTTCCCCCCCTTCTTCA	208.623	359.25	62.0384	48.8569	205.947	274.245	34.7676	35.0574	206.381	254.252	4.69845	17.5105
hsa-miR-3130-3p	GCTGCACCGGAGACTGGGTAA	0	0	7.44461	0	0	0	0	2.69673	0	0	0	2.91842
hsa-miR-1248	ACCTTCTTGTATAAGCACTGTGCTAAA	14.7511	0	0	7.32853	5.06427	11.0328	0	2.69673	6.95667	19.3921	0	1.45921
hsa-miR-199b-5p	CCCAGTGTTTAGACTATCTGTTC	13684.8	12021.9	2084.49	10836.5	16948.4	38479.4	16573.7	10455.2	13414.8	19549.4	25313.7	18801.9
hsa-miR-1247	ACCCGTCCCGTTCGTCCCCGGA	0	0	0	0	0	0	0	0	16.2322	4.30936	1.56615	0
hsa-miR-1246	AATGGATTTTTGGAGCAGG	4.21461	40.7397	0	0	0	11.0328	0	5.39345	11.5944	6.46404	4.69845	1.45921
hsa-miR-1245	AAGTGATCTAAAGGCCTACAT	0	3.70361	0	0	0	3.15224	0	0	0	6.46404	0	0
hsa-miR-548l	AAAAGTATTTGCGGGTTTTGTC	0	0	0	0	0	0	1.15892	0	0	0	0	0
hsa-miR-377*	AGAGGTTGCCCTTGGTGAATTC	21.073	88.8866	32.26	39.0855	1.68809	14.1851	41.7211	80.9018	0	4.30936	43.8522	45.2355
hsa-miR-548j	AAAAGTAATTGCGGTCTTTGGT	0	0	2.48154	0	0	0	1.15892	0	0	0	0	0
hsa-miR-548i	AAAAGTAATTGCGGATTTTGCC	0	0	0	0	0	0	0	0	0	0	0	1.45921
hsa-miR-548h	AAAAGTAATCGCGGTTTTTGTC	0	0	9.92615	4.88569	3.37618	0	3.47676	2.69673	0	0	7.83076	2.91842
hsa-miR-548g	AAAACTGTAATTACTTTTGTAC	0	0	0	0	0	0	0	0	0	0	0	1.45921
hsa-miR-548e	AAAAACTGAGACTACTTTTGCA	0	0	2.48154	0	0	0	0	0	0	0	0	0
hsa-miR-708	AAGGAGCTTACAATCTAGCTGGG	550.006	818.497	1928.15	2157.03	717.438	647.786	1890.2	2362.33	1101.47	928.667	2425.97	3653.86
hsa-let-7g*	CTGTACAGGCCACTGCCTTGC	0	0	0	0	5.06427	9.45673	1.15892	0	9.27556	4.30936	3.1323	0
hsa-miR-34b*	TAGGCAGTGTCATTAGCTGATTG	8.42922	3.70361	4.96307	346.884	423.71	72.5016	541.215	469.23	357.109	77.5685	1008.6	882.821
hsa-miR-3200-3p	CACCTTGCGCTACTCAGGTCTG	6.32191	3.70361	0	0	6.75235	15.7612	1.15892	0	0	0	0	0
hsa-miR-574-5p	TGAGTGTGTGTGTGTGAGTGTGT	735.449	1796.25	429.306	324.898	2018.95	1691.18	346.517	474.624	447.546	1499.66	214.563	215.963
hsa-miR-1237	TCCTTCTGCTCCGTCCCCCAG	0	0	0	0	0	0	0	0	0	2.15468	0	0
hsa-miR-340*	TCCGTCTCAGTTACTTTATAGC	63.2191	22.2216	0	0	37.1379	42.5553	1.15892	0	115.944	68.9498	1.56615	10.2145
hsa-miR-1234	TCGGCCTGACCACCCACCCCAC	0	0	0	0	0	6.30448	0	0	0	0	0	0
hsa-miR-1233	TGAGCCCTGTCCTCCCGCAG	0	18.518	0	0	0	0	0	0	0	0	0	0
hsa-miR-374c	ATAATACAACCTGCTAAGTGCT	0	0	0	0	0	1.57612	1.15892	2.69673	0	0	3.1323	4.37763
hsa-miR-374b	ATATAATACAACCTGCTAAGTG	16.8584	22.2216	526.086	278.484	5.06427	20.4896	516.878	720.026	4.63778	122.817	1039.92	906.169
hsa-miR-374a	TTATAATACAACCTGATAAGTG	8.42922	18.518	12.4077	4.88569	0	7.88061	9.27135	18.8771	13.9133	32.3202	20.36	21.8881
hsa-miR-34a*	CAATCAGCAAGTATACTGCCCT	52.6826	1062.94	2.48154	24.4284	1480.45	135.546	15.0659	5.39345	2703.82	1219.55	3.1323	27.725
hsa-miR-1229	CTCTCACCACTGCCCTCCCACAG	0	14.8144	0	2.44284	6.75235	7.88061	1.15892	13.4836	6.95667	6.46404	12.5292	1.45921
hsa-miR-1228	TCACACCTGCCTCGCCCCCC	65.3264	77.7758	0	2.44284	47.2665	72.5016	2.31784	5.39345	76.5233	71.1044	3.1323	1.45921
hsa-miR-199b-3p	ACAGTAGTCTGCACATTGGTTA	3717.28	13933	1620.44	197.87	3688.47	16796.7	2715.35	1693.54	5920.12	23210.2	1924.8	7.29604
hsa-miR-1227	CGTGCCACCCTTTTCCCCAG	6.32191	7.40722	0	0	3.37618	6.30448	0	0	0	0	0	0
hsa-miR-330-5p	TCTCTGGGCCTGTGTCTTAGGC	0	0	2.48154	2.44284	0	0	1.15892	0	0	0	0	0
hsa-miR-1226	TCACCAGCCCTGTGTTCCCTAG	0	18.518	2.48154	0	3.37618	0	0	0	20.87	17.2374	0	0
hsa-miR-548aa	AAAAACCACAATTACTTTTGCACCA	94.8287	44.4433	2.48154	9.77137	59.0831	108.752	0	5.39345	60.2911	103.425	3.1323	4.37763
hsa-miR-130b*	ACTCTTTCCCTGTTGCACTAC	413.032	225.92	238.228	102.599	109.726	146.579	69.5351	94.3854	67.2478	221.932	75.1753	86.0933
hsa-miR-23b*	TGGGTTCCTGGCATGCTGATTT	0	0	2.48154	0	0	0	1.15892	2.69673	0	0	4.69845	0
hsa-miR-25*	AGGCGGAGACTTGGGCAATTG	4.21461	0	9.92615	2.44284	0	6.30448	0	0	0	0	1.56615	1.45921
hsa-miR-1228*	GTGGGCGGGGGCAGGTGTGTG	0	3.70361	0	2.44284	3.37618	7.88061	0	8.09018	0	0	1.56615	0
hsa-miR-23c	ATCACATTGCCAGTGATTACCC	145.404	140.737	2.48154	4.88569	57.395	81.9583	0	10.7869	108.988	127.126	6.2646	2.91842
hsa-miR-23b	ATCACATTGCCAGGGATTACC	16837.4	6722.05	3392.26	3056	3170.23	2457.17	2106.91	3619.01	4654.01	4169.31	3852.73	4520.63
hsa-miR-23a	ATCACATTGCCAGGGATTTCC	71174.2	27525.2	32796	29363	15101.6	16937	21955.7	30435.3	18803.9	19687.3	30895.5	30494.5
hsa-let-7e*	CTATACGGCCTCCTAGCTTTCC	8.42922	7.40722	0	0	21.9452	23.6418	2.31784	0	44.0589	15.0828	3.1323	1.45921
hsa-miR-324-5p	CGCATCCCCTAGGGCATTGGTGT	33.7169	185.18	1476.51	1844.35	77.6521	126.09	243.373	1698.94	262.034	262.871	2176.95	3769.14
hsa-miR-574-3p	CACGCTCATGCACACACCCACA	14820.7	17858.8	3543.64	2401.32	19335.4	25303	1074.32	5808.75	23253.8	24285.4	5246.61	7857.84
hsa-miR-125b-2*	TCACAAGTCAGGCTCTTGGGAC	61.1118	18.518	17.3708	24.4284	21.9452	12.609	8.11243	18.8771	25.5078	81.8778	36.0215	30.6434
hsa-miR-130a*	TTCACATTGTGCTACTGTCTGC	86.3995	7.40722	76.9277	92.8281	101.285	152.884	47.5157	32.3607	111.307	161.601	68.9106	91.9301
hsa-miR-23a*	GGGGTTCCTGGGGATGGGATTT	6.32191	33.3325	22.3338	12.2142	6.75235	17.3373	2.31784	18.8771	6.95667	4.30936	1.56615	2.91842
hsa-let-7d*	CTATACGACCTGCTGCCTTTCT	77.9702	25.9253	57.0754	58.6282	43.8903	241.147	42.88	51.2378	6.95667	331.821	70.4768	0
hsa-miR-598	TACGTCATCGTTGTCATCGTCA	71.6483	44.4433	17.3708	0	65.8355	135.546	13.907	24.2705	125.22	131.435	65.7783	81.7157
hsa-miR-597	TGTGTCACTCGATGACCACTGT	0	0	12.4077	36.6427	0	1.57612	16.2249	18.8771	2.31889	90.4966	39.1538	18.9697
hsa-miR-330-3p	GCAAAGCACACGGCCTGCAGAGA	63.2191	29.6289	9.92615	17.0999	6.75235	146.579	34.7676	16.1804	6.95667	120.662	32.8892	36.4802
hsa-miR-592	TTGTGTCAATATGCGATGATGT	0	0	0	0	0	0	1.15892	0	0	0	0	0
hsa-miR-218-2*	CATGGTTCTGTCAAGCACCGCG	0	0	4.96307	9.77137	0	3.15224	1.15892	2.69673	13.9133	12.9281	3.1323	2.91842
hsa-miR-125b-1*	ACGGGTTAGGCTCTTGGGAGCT	54.7899	33.3325	27.2969	31.757	3.37618	31.5224	11.5892	29.664	16.2322	36.6296	9.39691	10.2145
hsa-miR-3614-3p	TAGCCTTCAGATCTTGGTGTTTT	0	0	0	0	1.68809	0	0	0	0	0	0	0
hsa-let-7c*	TAGAGTTACACCCTGGGAGTTA	0	0	2.48154	0	0	1.57612	0	0	0	2.15468	0	0
hsa-miR-324-3p	ACTGCCCCAGGTGCTGCTGG	0	0	22.3338	21.9856	1.68809	6.30448	4.63568	10.7869	2.31889	2.15468	21.9261	21.8881
hsa-miR-589	TGAGAACCACGTCTGCTCTGAG	33.7169	0	14.8892	14.6571	8.44044	26.7941	16.2249	37.7542	16.2322	36.6296	31.323	7.29604
hsa-miR-588	TTGGCCACAATGGGTTAGAAC	0	0	0	0	0	1.57612	0	0	0	0	0	0
hsa-miR-224	CAAGTCACTAGTGGTTCCGTT	1852.32	2207.35	1471.55	1214.09	2209.71	3875.68	1177.46	1353.76	2402.37	4408.48	850.42	1837.14
hsa-miR-585	TGGGCGTATCTGTATGCTA	0	0	0	0	0	3.15224	3.47676	2.69673	2.31889	0	4.69845	10.2145
hsa-miR-223	TGTCAGTTTGTCAAATACCCCA	4.21461	33.3325	0	0	0	7.88061	0	0	0	4.30936	0	4.37763
hsa-miR-584	TTATGGTTTGCCTGGGACTGAG	0	0	7.44461	14.6571	0	0	1.15892	0	0	0	1.56615	2.91842
hsa-miR-518d-5p	CTCTAGAGGGAAGCACTTTCTG	0	0	0	2.44284	0	0	0	0	0	0	0	0
hsa-miR-222	AGCTACATCTGGCTACTGGGT	3662.49	2818.45	6355.22	4455.75	617.84	2570.65	4196.45	6453.27	881.178	745.519	2927.14	3286.14
hsa-miR-221	AGCTACATTGTCTGCTGGGTTTC	554.221	899.977	14713	10435.8	292.039	568.98	10451.1	21433.6	1451.62	2223.63	9667.85	694.583
hsa-miR-218-1*	ATGGTTCCGTCAAGCACCATGG	52.6826	96.2938	186.115	95.2709	55.7069	59.8926	122.845	194.164	76.5233	142.209	172.277	173.646
hsa-miR-2355-5p	ATCCCCAGATACAATGGACAA	375.1	181.477	59.5569	36.6427	243.085	349.899	2.31784	43.1476	347.833	249.943	39.1538	74.4196
hsa-miR-580	TTGAGAATGATGAATCATTAGG	0	0	2.48154	0	0	0	0	0	0	0	0	0
hsa-miR-28-5p	AAGGAGCTCACAGTCTATTGAG	139.082	218.513	188.597	175.885	190.754	285.278	194.698	248.099	273.629	202.54	311.664	211.585
hsa-miR-545*	TCAGTAAATGTTTATTAGATGA	111.687	7.40722	64.52	46.414	25.3213	39.403	31.2908	26.9673	27.8267	49.5576	59.5137	65.6644
hsa-miR-22*	AGTTCTTCAGTGGCAAGCTTTA	181.228	318.51	697.312	346.884	447.343	416.096	447.343	531.255	435.951	932.977	914.632	1281.19
hsa-miR-155*	CTCCTACATATTAGCATTAACA	0	11.1108	2.48154	2.44284	5.06427	0	0	2.69673	2.31889	32.3202	1.56615	0
hsa-miR-20b	CAAAGTGCTCATAGTGCAGGTAG	4.21461	3.70361	0	2.44284	6.75235	3.15224	1.15892	0	2.31889	0	4.69845	5.83683
hsa-miR-20a	TAAAGTGCTTATAGTGCAGGTAG	52.6826	11.1108	3647.86	3718.01	293.727	33.0985	4707.53	3346.64	296.818	8.61872	5696.09	6064.47
hsa-let-7b*	CTATACAACCTACTGCCTTCCC	531.041	781.461	138.966	112.371	445.655	958.282	122.845	153.713	744.363	855.408	84.5722	1.45921
hsa-miR-579	TTCATTTGGTATAAACCGCGATT	6.32191	11.1108	86.8538	119.699	11.8166	44.1314	53.3103	59.328	20.87	40.9389	57.9476	124.033
hsa-miR-218	TTGTGCTTGATCTAACCATGT	8654.7	1599.96	5273.27	4538.8	3502.78	5349.36	1870.5	6628.55	4125.3	2902.35	1810.47	8679.37
hsa-miR-217	TACTGCATCAGGAACTGATTGGA	0	0	0	0	0	0	0	0	0	2.15468	0	0
hsa-miR-215	ATGACCTATGAATTGACAGAC	16.8584	7.40722	0	4.88569	3.37618	4.72836	4.63568	5.39345	0	8.61872	10.9631	8.75525
hsa-miR-214	ACAGCAGGCACAGACAGGCAGT	14245.4	5525.78	7.44461	2.44284	9807.79	6626.01	2.31784	0	13444.9	3206.16	9.39691	2.91842
hsa-miR-212	TAACAGTCTCCAGTCACGGCC	14.7511	18.518	14.8892	14.6571	11.8166	9.45673	3.47676	8.09018	16.2322	23.7015	6.2646	2.91842
hsa-miR-210	CTGTGCGTGTGACAGCGGCTGA	111.687	3.70361	660.089	505.669	671.859	906.27	403.304	757.78	389.573	8.61872	477.676	542.826
hsa-miR-571	TGAGTTGGCCATCTGAGTGAG	0	0	0	2.44284	0	0	0	0	0	0	0	0
hsa-miR-570	CGAAAACAGCAATTACCTTTGC	6.32191	0	0	0	0	0	0	0	2.31889	12.9281	0	0
hsa-miR-21*	CAACACCAGTCGATGGGCTGT	394.066	70.3685	2.48154	0	123.23	159.188	3.47676	0	129.858	277.954	0	0
hsa-miR-154*	AATCATACACGGTTGACCTATT	99.0433	162.959	367.268	283.37	70.8997	115.057	55.6281	37.7542	53.3344	327.511	12.5292	20.4289
hsa-let-7a*	CTATACAATCTACTGTCTTTC	181.228	1374.04	178.671	139.242	356.187	498.054	250.327	172.59	623.781	836.016	264.68	389.609
hsa-miR-205	TCCTTCATTCCACCGGAGTCTG	14.7511	37.0361	0	0	8.44044	4.72836	0	0	2.31889	19.3921	1.56615	0
hsa-miR-204	TTCCCTTTGTCATCCTATGCCT	0	3.70361	12.4077	0	0	4.72836	0	0	4.63778	0	9.39691	1.45921
hsa-miR-203	GTGAAATGTTTAGGACCACTAG	0	22.2216	0	0	3.37618	9.45673	0	5.39345	2.31889	8.61872	0	1.45921
hsa-miR-1537	AAAACCGTCTAGTTACAGTTGT	4.21461	0	19.8523	7.32853	0	9.45673	11.5892	0	6.95667	0	15.6615	0
hsa-miR-2355-3p	ATTGTCCTTGCTGTTTGGAGAT	16.8584	25.9253	4.96307	7.32853	11.8166	25.2179	22.0195	10.7869	6.95667	19.3921	21.9261	13.1329
hsa-miR-28-3p	CACTAGATTGTGAGCTCCTGGA	61.1118	162.959	69.483	7.32853	118.166	145.003	93.8724	91.6887	0	168.065	7.83076	37.9394
hsa-miR-26a-2*	CCTATTCTTGATTACTTGTTTC	0	11.1108	0	0	10.1285	0	0	5.39345	6.95667	4.30936	0	0
hsa-miR-3126-5p	TGAGGGACAGATGCCAGAAGCA	0	0	0	0	5.06427	0	0	0	0	2.15468	0	0
hsa-miR-3679-5p	TGAGGATATGGCAGGGAAGGGGA	0	33.3325	0	0	0	0	0	0	0	0	0	0
hsa-miR-26b*	CCTGTTCTCCATTACTTGGCTC	8.42922	22.2216	0	0	10.1285	17.3373	0	0	32.4644	56.0217	0	1.45921
hsa-miR-26a-1*	CCTATTCTTGGTTACTTGCACG	0	0	0	2.44284	0	0	0	0	0	0	0	0
hsa-miR-151-5p	TCGAGGAGCTCACAGTCTAGT	737.556	1111.08	1781.74	1705.1	1767.43	844.801	1629.44	1831.08	2045.26	876.955	2244.29	2476.28
hsa-miR-4330	CCTCAGATCAGAGCCTTGC	4.21461	11.1108	0	0	0	0	0	0	0	0	0	0
hsa-miR-549	TGACAACTATGGATGAGCTCT	0	0	0	4.88569	5.06427	1.57612	0	2.69673	0	4.30936	3.1323	1.45921
hsa-miR-545	TCAGCAAACATTTATTGTGTGC	73.7556	14.8144	0	0	45.5784	124.514	0	0	81.1611	64.6404	14.0954	8.75525
hsa-miR-544	ATTCTGCATTTTTAGCAAGTTC	0	0	0	0	0	18.9135	9.27135	0	6.95667	12.9281	7.83076	1.45921
hsa-miR-543	AAACATTCGCGGTGCACTTCTT	99.0433	88.8866	330.044	0	59.0831	113.481	120.528	110.566	53.3344	159.446	120.594	86.0933
hsa-miR-106b	TAAAGTGCTGACAGTGCAGAT	8.42922	40.7397	2052.23	1734.42	342.682	48.8598	839.057	1291.73	410.443	226.241	1931.06	1448.99
hsa-miR-106a	AAAAGTGCTTACAGTGCAGGTAG	0	0	9.92615	36.6427	5.06427	1.57612	34.7676	21.5738	2.31889	0	25.0584	40.8578
hsa-miR-541*	AAAGGATTCTGCTGTCGGTCCCACT	0	0	32.26	4.88569	0	0	1.15892	8.09018	0	0	4.69845	5.83683
hsa-miR-337-5p	GAACGGCTTCATACAGGAGTT	461.5	148.144	124.077	102.599	151.928	126.09	90.3957	229.222	180.873	241.324	184.806	160.513
hsa-miR-582-5p	TTACAGTTGTTCAACCAGTTACT	10.5365	0	2.48154	0	43.8903	18.9135	13.907	2.69673	44.0589	30.1655	1.56615	14.5921
hsa-miR-4329	CCTGAGACCCTAGTTCCAC	0	0	0	0	1.68809	0	0	0	0	0	0	0
hsa-miR-4328	CCAGTTTTCCCAGGATT	0	7.40722	0	0	0	0	0	0	9.27556	4.30936	0	1.45921
hsa-miR-4326	TGTTCCTCTGTCTCCCAGAC	21.073	11.1108	27.2969	2.44284	23.6332	23.6418	11.5892	10.7869	16.2322	15.0828	23.4923	11.6737
hsa-miR-4325	TTGCACTTGTCTCAGTGA	0	0	0	0	0	0	0	0	0	0	1.56615	0
hsa-miR-4324	CCCTGAGACCCTAACCTTAA	33.7169	0	57.0754	9.77137	10.1285	26.7941	0	59.328	11.5944	36.6296	17.2277	23.3473
hsa-miR-3126-3p	CATCTGGCATCCGTCACACAGA	2.1073	3.70361	0	0	0	0	1.15892	0	16.2322	0	0	0
hsa-miR-1255a	AGGATGAGCAAAGAAAGTAGATT	0	3.70361	0	2.44284	0	1.57612	3.47676	0	0	0	0	4.37763
hsa-miR-3679-3p	CTTCCCCCCAGTAATCTTCATC	0	0	0	0	6.75235	0	0	0	0	0	0	0
hsa-miR-139-5p	TCTACAGTGCACGTGTCTCCAG	0	3.70361	0	0	0	0	0	0	11.5944	0	0	2.91842
hsa-miR-539	GGAGAAATTATCCTTGGTGTGT	50.5753	51.8505	69.483	48.8569	3.37618	63.0448	59.1049	94.3854	27.8267	25.8562	42.2861	59.8276
hsa-miR-576-5p	ATTCTAATTTCTCCACGTCTTT	0	7.40722	7.44461	7.32853	1.68809	6.30448	5.7946	13.4836	6.95667	8.61872	4.69845	4.37763
hsa-miR-432*	CTGGATGGCTCCTCCATGTCT	8.42922	0	2.48154	2.44284	3.37618	0	1.15892	2.69673	0	2.15468	4.69845	1.45921
hsa-miR-15b*	CGAATCATTATTTGCTGCTCTA	21.073	0	24.8154	24.4284	38.826	31.5224	8.11243	2.69673	60.2911	73.2591	20.36	7.29604
hsa-miR-4319	TCCCTGAGCAAAGCCAC	42.1461	48.1469	4.96307	2.44284	10.1285	28.3702	0	5.39345	37.1022	101.27	4.69845	4.37763
hsa-miR-186*	GCCCAAAGGTGAATTTTTTGGG	6.32191	0	0	0	0	0	2.31784	0	0	8.61872	0	0
hsa-miR-4315	CCGCTTTCTGAGCTGGAC	0	3.70361	0	0	0	0	0	0	2.31889	0	0	0
hsa-miR-4314	CTCTGGGAAATGGGACAG	0	0	0	0	0	0	0	0	9.27556	0	0	1.45921
hsa-miR-4313	AGCCCCCTGGCCCCAAACCC	0	0	0	0	0	0	0	0	0	0	0	1.45921
hsa-miR-151-3p	CTAGACTGAAGCTCCTTGAGG	267.628	137.033	52.1123	31.757	86.0925	94.5673	37.0854	94.3854	153.047	112.043	34.4553	71.5012
hsa-miR-431*	CAGGTCGTCTTGCAGGGCTTCT	21.073	29.6289	0	0	10.1285	23.6418	1.15892	0	9.27556	4.30936	0	0
hsa-miR-889	TTAATATCGGACAACCATTGT	0	0	7.44461	0	1.68809	0	1.15892	16.1804	2.31889	0	14.0954	11.6737
hsa-miR-887	GTGAACGGGCGCCATCCCGAGG	246.555	214.809	292.821	288.256	423.71	379.845	396.35	439.566	320.007	196.076	364.913	647.889
hsa-miR-15a*	CAGGCCATATTGTGCTGCCTCA	14.7511	0	0	0	0	15.7612	0	0	0	2.15468	0	0
hsa-miR-518e*	CTCTAGAGGGAAGCGCTTTCTG	0	0	2.48154	0	0	0	0	0	0	0	0	0
hsa-miR-140-5p	CAGTGGTTTTACCCTATGGTAG	318.203	185.18	76.9277	283.37	30.3856	335.714	118.21	164.5	122.901	646.404	313.23	315.189
hsa-miR-214*	TGCCTGTCTACACTTGCTGTGC	10.5365	22.2216	1181.21	752.396	104.661	145.003	964.221	2127.72	74.2044	433.091	1199.67	2277.82
hsa-miR-885-5p	TCCATTACACTACCCTGCCTCT	0	0	0	0	0	0	0	0	4.63778	10.7734	0	0
hsa-miR-337-3p	CTCCTATATGATGCCTTTCTTC	80.0775	222.216	4.96307	4.88569	48.9546	159.188	4.63568	5.39345	185.511	448.173	12.5292	1.45921
hsa-miR-582-3p	TAACTGGTTGAACAACTGAACC	0	0	0	0	3.37618	15.7612	12.7481	10.7869	4.63778	0	1.56615	7.29604
hsa-miR-4308	TCCCTGGAGTTTCTTCTT	0	0	0	0	0	0	0	0	0	6.46404	0	0
hsa-miR-4307	AATGTTTTTTCCTGTTTCC	0	0	2.48154	0	0	0	0	0	0	0	0	0
hsa-miR-185*	AGGGGCTGGCTTTCCTCTGGTC	0	0	0	0	0	0	0	0	0	0	0	1.45921
hsa-miR-4306	TGGAGAGAAAGGCAGTA	37.9315	11.1108	4.96307	0	43.8903	3.15224	0	2.69673	27.8267	6.46404	0	1.45921
hsa-miR-4305	CCTAGACACCTCCAGTTC	0	0	0	2.44284	0	0	0	0	0	0	3.1323	0
hsa-miR-4303	TTCTGAGCTGAGGACAG	0	7.40722	0	0	0	0	0	0	0	4.30936	0	0
hsa-miR-4302	CCAGTGTGGCTCAGCGAG	0	0	0	0	0	0	0	0	2.31889	0	0	0
hsa-miR-320e	AAAGCTGGGTTGAGAAGG	6.32191	22.2216	2.48154	0	1.68809	11.0328	0	0	0	38.7842	0	2.91842
hsa-miR-320d	AAAAGCTGGGTTGAGAGGA	153.833	462.951	12.4077	9.77137	28.6975	25.2179	11.5892	21.5738	57.9722	118.507	23.4923	10.2145
hsa-miR-320c	AAAAGCTGGGTTGAGAGGGT	233.911	822.201	32.26	31.757	60.7712	228.538	22.0195	62.0247	104.35	377.069	31.323	32.1026
hsa-miR-320b	AAAAGCTGGGTTGAGAGGGCAA	214.945	1555.52	737.017	549.64	72.5878	439.738	706.941	787.444	83.48	948.059	579.476	745.656
hsa-miR-320a	AAAAGCTGGGTTGAGAGGGCGA	2707.89	1918.47	5047.45	5103.1	69.2116	2614.78	6174.72	6304.95	102.031	2600.7	5126.01	7913.29
hsa-miR-576-3p	AAGATGTGGAAAAATTGGAATC	0	0	14.8892	2.44284	1.68809	0	3.47676	13.4836	0	0	1.56615	1.45921
hsa-miR-877	GTAGAGGAGATGGCGCAGGG	0	33.3325	0	2.44284	42.2022	0	4.63568	5.39345	23.1889	2.15468	4.69845	5.83683
hsa-miR-874	CTGCCCTGGCCCGAGGGACCGA	0	14.8144	14.8892	9.77137	1.68809	18.9135	2.31784	5.39345	62.61	4.30936	62.646	2.91842
hsa-miR-193a-5p	TGGGTCTTTGCGGGCGAGATGA	2511.91	1836.99	3278.11	2740.87	3082.45	5286.31	2454.59	4214.98	308.412	1098.89	3277.95	3413.09
hsa-miR-505	CGTCAACACTTGCTGGTTTCCT	25.2876	618.502	280.414	151.456	395.013	554.795	272.346	56.6312	435.951	943.75	311.664	436.303
hsa-miR-503	TAGCAGCGGGAACAGTTCTGCAG	242.34	211.106	156.337	2.44284	50.6427	48.8598	34.7676	29.664	111.307	622.703	45.4184	87.5525
hsa-miR-140-3p	TACCACAGGGTAGAACCACGG	17206.1	4496.18	545.938	771.939	4184.77	9699.45	162.249	647.214	4939.23	6767.85	441.655	1415.43
hsa-miR-3202	TGGAAGGGAGAAGAGCTTTAAT	0	0	0	0	0	0	0	0	0	0	0	1.45921
hsa-miR-29c*	TGACCGATTTCTCCTGGTGTTC	18.9657	11.1108	24.8154	21.9856	25.3213	29.9463	81.1243	169.894	11.5944	86.1872	203.6	229.096
hsa-miR-3616-3p	CGAGGGCATTTCATGATGCAGGC	0	3.70361	0	0	0	0	0	0	4.63778	0	0	0
hsa-miR-519b-5p	CTCTAGAGGGAAGCGCTTTCTG	0	0	2.48154	0	0	0	0	0	0	0	0	0
hsa-miR-181d	AACATTCATTGTTGTCGGTGGGT	4.21461	0	0	0	1.68809	1.57612	2.31784	5.39345	2.31889	10.7734	6.2646	7.29604
hsa-miR-181c	AACATTCAACCTGTCGGTGAGT	16.8584	14.8144	94.2984	0	20.2571	22.0657	70.6941	62.0247	34.7833	109.889	109.631	81.7157
hsa-miR-30c-2*	CTGGGAGAAGGCTGTTTACTCT	8.42922	0	0	0	3.37618	1.57612	3.47676	5.39345	23.1889	2.15468	10.9631	14.5921
hsa-miR-181b	AACATTCATTGCTGTCGGTGGGT	14.7511	429.618	305.229	786.596	184.002	66.1971	639.723	444.96	528.707	532.206	734.525	1288.48
hsa-miR-181a	AACATTCAACGCTGTCGGTGAGT	90.6141	85.183	2948.07	591.168	530.06	286.854	3144.15	2853.14	955.382	1760.37	3978.02	5101.39
hsa-miR-2116	GGTTCTTAGCATAGGAGGTCT	2.1073	11.1108	0	17.0999	1.68809	0	2.31784	0	0	12.9281	4.69845	7.29604
hsa-miR-2114	TAGTCCCTTCCTTGAAGCGGTC	0	0	0	0	3.37618	4.72836	12.7481	5.39345	23.1889	10.7734	21.9261	13.1329
hsa-miR-3605-5p	TGAGGATGGATAGCAAGGAAGCC	4.21461	0	4.96307	4.88569	0	4.72836	0	0	2.31889	0	3.1323	0
hsa-miR-2110	TTGGGGAAACGGCCGCTGAGTG	8.42922	0	0	7.32853	18.569	0	9.27135	0	0	6.46404	7.83076	17.5105
hsa-miR-30c-1*	CTGGGAGAGGGTTGTTTACTCC	0	0	0	2.44284	5.06427	0	1.15892	5.39345	0	0	12.5292	0
hsa-miR-362-5p	AATCCTTGGAACCTAGGTGTGAGT	103.258	70.3685	34.7415	68.3996	27.0094	154.46	96.1903	56.6312	6.95667	346.904	18.7938	43.7763
hsa-miR-526a	CTCTAGAGGGAAGCACTTTCTG	0	0	0	2.44284	0	0	0	0	0	0	0	0
hsa-miR-193a-3p	AACTGGCCTACAAAGTCCCAGT	1224.34	1448.11	14.8892	68.3996	1044.93	1445.3	73.0119	29.664	1887.58	1848.72	136.255	35.021
hsa-miR-29a*	ACTGATTTCTTTTGGTGTTCAG	122.224	55.5541	161.3	131.914	32.0737	47.2836	99.667	121.353	20.87	51.7123	125.292	143.002
hsa-miR-744*	CTGTTGCCACTAACCTCAACCT	71.6483	96.2938	9.92615	4.88569	54.0188	168.645	3.47676	5.39345	83.48	86.1872	6.2646	1.45921
hsa-miR-490-3p	CAACCTGGAGGACTCCATGCTG	8.42922	0	69.483	31.757	0	0	18.5427	24.2705	2.31889	0	0	30.6434
hsa-miR-101*	CAGTTATCACAGTGCTGATGCT	2.1073	0	9.92615	2.44284	0	7.88061	0	2.69673	9.27556	15.0828	9.39691	10.2145
hsa-miR-3605-3p	CCTCCGTGTTACCTGTCCTCTAG	0	7.40722	0	2.44284	6.75235	7.88061	0	0	4.63778	17.2374	1.56615	1.45921
hsa-miR-18b*	TGCCCTAAATGCCCCTTCTGGC	2.1073	0	0	0	0	0	0	0	0	0	0	0
hsa-miR-135b	TATGGCTTTTCATTCCTATGTGA	16.8584	14.8144	14.8892	19.5427	13.5047	11.0328	6.95351	13.4836	20.87	25.8562	14.0954	7.29604
hsa-miR-671-5p	AGGAAGCCCTGGAGGGGCTGGAG	101.151	122.219	553.383	637.582	64.1474	20.4896	547.01	695.755	78.8422	25.8562	330.458	717.931
hsa-miR-502-5p	ATCCTTGCTATCTGGGTGCTA	14.7511	18.518	9.92615	0	0	17.3373	31.2908	18.8771	4.63778	10.7734	43.8522	49.6131
hsa-miR-10b*	ACAGATTCGATTCTAGGGGAAT	2.1073	3.70361	9.92615	2.44284	0	12.609	16.2249	18.8771	0	17.2374	25.0584	32.1026
hsa-miR-362-3p	AACACACCTATTCAAGGATTCA	402.495	351.843	171.226	109.928	303.856	441.314	142.547	132.14	811.611	960.987	189.504	191.156
hsa-miR-100*	CAAGCTTGTATCTATAGGTATG	29.5023	11.1108	19.8523	21.9856	11.8166	15.7612	10.4303	10.7869	0	49.5576	10.9631	2.91842
hsa-miR-136*	CATCATCGTCTCAAATGAGTCT	183.335	55.5541	131.521	36.6427	121.542	170.221	157.613	221.132	120.582	454.638	155.049	147.38
hsa-miR-497*	CAAACCACACTGTGGTGTTAGA	4.21461	14.8144	19.8523	0	5.06427	55.1642	4.63568	8.09018	32.4644	64.6404	10.9631	5.83683
hsa-miR-18a*	ACTGCCCTAAGTGCTCCTTCTGG	0	0	4.96307	0	15.1928	3.15224	0	0	2.31889	17.2374	4.69845	2.91842
hsa-miR-92a-1*	AGGTTGGGATCGGTTGCAATGCT	2.1073	11.1108	4.96307	0	11.8166	23.6418	2.31784	10.7869	0	19.3921	4.69845	18.9697
hsa-miR-10a*	CAAATTCGTATCTAGGGGAATA	31.6096	37.0361	44.6677	53.7426	1.68809	6.30448	24.3373	53.9345	6.95667	40.9389	12.5292	27.725
hsa-miR-382	GAAGTTGTTCGTGGTGGATTCG	689.088	381.472	1024.87	867.209	168.809	464.956	578.301	935.764	134.496	221.932	529.359	532.611
hsa-miR-381	TATACAAGGGCAAGCTCTCTGT	96.936	22.2216	191.078	87.9424	21.9452	48.8598	24.3373	124.049	27.8267	40.9389	147.218	116.737
hsa-miR-380	TATGTAATATGGTCCACATCTT	27.395	33.3325	203.486	102.599	15.1928	9.45673	77.6476	132.14	6.95667	43.0936	64.2122	45.2355
hsa-miR-181c*	AACCATCGACCGTTGAGTGGAC	35.8242	3.70361	34.7415	17.0999	11.8166	56.7404	3.47676	35.0574	4.63778	30.1655	34.4553	74.4196
hsa-miR-590-5p	GAGCTTATTCATAAAAGTGCAG	1000.97	103.701	1260.62	1668.46	705.621	133.97	1015.21	1591.07	1108.43	120.662	2104.91	3087.69
hsa-miR-548d-5p	AAAAGTAATTGTGGTTTTTGCC	6.32191	0	0	0	0	0	3.47676	0	0	0	1.56615	0
hsa-miR-125a-5p	TCCCTGAGACCCTTTAACCTGTGA	10947.4	10336.8	4925.85	7338.3	7998.16	12426.1	5102.72	6321.13	6831.45	11771	7400.06	10874
hsa-miR-671-3p	TCCGGTTCTCAGGGCTCCACC	105.365	29.6289	4.96307	0	27.0094	130.818	0	13.4836	64.9289	105.579	0	7.29604
hsa-miR-502-3p	AATGCACCTGGGCAAGGATTCA	46.3607	77.7758	156.337	112.371	23.6332	89.8389	91.5546	86.2952	81.1611	34.4749	228.658	267.035
hsa-miR-379	TGGTAGACTATGGAACGTAGG	191.765	192.588	193.56	175.885	136.735	219.081	152.977	229.222	76.5233	8.61872	123.726	141.543
hsa-miR-378	ACTGGACTTGGAGTCAGAAGG	259.198	177.773	357.341	359.098	310.608	597.35	356.947	658.001	4700.39	3637.1	6411.82	8714.39
hsa-miR-339-5p	TCCCTGTCCTCCAGGAGCTCACG	1565.73	818.497	12.4077	14.6571	673.547	1067.03	48.6746	24.2705	702.623	717.509	15.6615	48.1539
hsa-miR-377	ATCACACAAAGGCAACTTTTGT	23.1803	0	14.8892	2.44284	0	1.57612	4.63568	21.5738	0	2.15468	10.9631	5.83683
hsa-miR-370	GCCTGCTGGGGTGGAACCTGGT	179.121	203.698	136.485	105.042	27.0094	127.666	46.3568	107.869	9.27556	34.4749	48.5507	48.1539
hsa-miR-3074	GATATCAGCTCAGTAGGCACCG	4.21461	0	0	0	0	4.72836	1.15892	0	0	2.15468	0	1.45921
hsa-miR-409-5p	AGGTTACCCGAGCAACTTTGCAT	103.258	151.848	161.3	166.113	96.221	178.102	222.512	126.746	120.582	454.638	147.218	150.298
hsa-miR-654-5p	TGGTGGGCCGCAGAACATGTGC	50.5753	29.6289	12.4077	29.3141	35.4499	36.2508	25.4962	75.5083	11.5944	4.30936	37.5876	21.8881
hsa-miR-219-1-3p	AGAGTTGAGTCTGGACGTCCCG	0	0	0	0	0	0	0	2.69673	0	0	0	0
hsa-miR-188-5p	CATCCCTTGCATGGTGGAGGG	88.5068	3.70361	2.48154	14.6571	13.5047	18.9135	13.907	32.3607	46.3778	38.7842	12.5292	11.6737
hsa-miR-365	TAATGCCCCTAAAAATCCTTAT	5906.77	25914.1	3337.67	5340.06	11779.5	37943.5	5686.82	2133.11	48900.7	40596.3	9624	9022.29
hsa-miR-376a*	GTAGATTCTCCTTCTATGAGTA	54.7899	0	171.226	73.2853	27.0094	33.0985	100.826	72.8116	16.2322	144.364	139.387	96.3078
hsa-miR-449c	TAGGCAGTGTATTGCTAGCGGCTGT	0	0	0	0	0	0	0	0	0	0	3.1323	4.37763
hsa-miR-449b	AGGCAGTGTATTGTTAGCTGGC	0	0	0	0	0	0	0	0	2.31889	0	0	0
hsa-miR-449a	TGGCAGTGTATTGTTAGCTGGT	0	0	0	0	3.37618	0	4.63568	0	0	0	0	5.83683
hsa-miR-523*	CTCTAGAGGGAAGCGCTTTCTG	0	0	2.48154	0	0	0	0	0	0	0	0	0
hsa-miR-532-5p	CATGCCTTGAGTGTAGGACCGT	1241.2	366.657	493.826	241.842	253.213	323.105	478.634	703.846	925.237	486.958	1046.19	485.916
hsa-miR-181a*	ACCATCGACCGTTGATTGTACC	99.0433	0	94.2984	78.171	28.6975	44.1314	67.2173	97.0821	11.5944	107.734	161.314	148.839
hsa-miR-590-3p	TAATTTTATGTATAAGCTAGT	155.94	233.327	875.983	852.552	8.44044	236.418	680.286	649.911	282.904	323.202	1063.42	1451.91
hsa-miR-548d-3p	CAAAAACCACAGTTTCTTTTGC	0	0	0	0	0	1.57612	0	0	0	4.30936	0	0
hsa-miR-34b	CAATCACTAACTCCACTGCCAT	44.2534	137.033	69.483	58.6282	121.542	143.427	39.4032	78.2051	108.988	180.993	76.7414	49.6131
hsa-miR-34a	TGGCAGTGTCTTAGCTGGTTGT	11208.7	314.807	106.706	13374.6	14455.1	29897.4	17819.5	18804.3	7844.8	32529.2	21799.3	28782.9
hsa-miR-125a-3p	ACAGGTGAGGTTCTTGGGAGCC	42.1461	0	0	2.44284	11.8166	22.0657	3.47676	10.7869	4.63778	0	7.83076	0
hsa-miR-199a-5p	CCCAGTGTTCAGACTACCTGTTC	14403.4	5473.93	2052.23	4150.39	8111.27	15564.2	5660.16	8686.16	14379.4	4561.46	11243.4	5760.96
hsa-miR-142-5p	CATAAAGTAGAAAGCACTACT	2.1073	0	0	0	0	0	0	0	0	0	0	0
hsa-miR-339-3p	TGAGCGCCTCGACGACAGAGCCG	92.7214	3.70361	74.4461	31.757	45.5784	83.5344	79.9654	126.746	32.4644	15.0828	133.123	202.83
hsa-miR-1322	GATGATGCTGCTGATGCTG	0	0	0	0	0	0	0	0	0	0	0	8.75525
hsa-miR-522*	CTCTAGAGGGAAGCGCTTTCTG	0	0	2.48154	0	0	0	0	0	0	0	0	0
hsa-let-7i	TGAGGTAGTAGTTTGTGCTGTT	410.924	440.729	4868.78	4548.57	611.088	389.302	2619.16	3926.43	737.407	767.066	2170.69	2023.92
hsa-let-7g	TGAGGTAGTAGTTTGTACAGTT	3036.62	6570.2	7496.72	5459.76	5506.54	3847.31	6420.41	8632.22	8127.71	3688.81	8911.4	7352.95
hsa-let-7f	TGAGGTAGTAGATTGTATAGTT	632.191	4129.52	2166.38	1433.95	2322.81	1101.71	1344.35	1504.77	1521.19	2059.87	1216.9	936.812
hsa-let-7e	TGAGGTAGGAGGTTGTATAGTT	1338.14	1274.04	804.018	705.982	763.016	351.475	449.661	760.477	333.92	288.727	433.824	375.017
hsa-let-7d	AGAGGTAGTAGGTTGCATAGTT	1184.3	2011.06	1287.92	1045.54	1233.99	479.141	712.735	1111.05	4.63778	844.635	792.472	790.891
hsa-let-7c	TGAGGTAGTAGGTTGTATGGTT	1003.08	1718.47	1044.73	774.381	1022.98	572.132	526.149	906.1	171.598	941.595	521.528	445.059
hsa-let-7b	TGAGGTAGTAGGTTGTGTGGTT	13065.3	8729.4	5169.04	4988.29	7630.16	6671.72	3217.16	4816.35	936.831	6584.7	2526.2	2448.55
hsa-miR-132*	ACCGTGGCTTTCGATTGTTACT	109.58	99.9974	96.78	68.3996	52.3307	192.287	53.3103	67.4182	55.6533	215.468	42.2861	49.6131
hsa-miR-493*	TTGTACATGGTAGGCTTTCATT	67.4337	285.178	449.158	168.556	118.166	138.699	281.617	364.058	83.48	374.914	347.686	164.891
hsa-let-7a	TGAGGTAGTAGGTTGTATAGTT	12656.5	12818.2	19328.7	15131	9855.06	5503.82	10920.5	14548.8	2182.07	7256.96	10588.7	7992.09
hsa-miR-33b	GTGCATTGCTGTTGCATTGC	14.7511	25.9253	59.5569	12.2142	3.37618	14.1851	34.7676	40.4509	30.1456	28.0108	122.16	59.8276
hsa-miR-33a	GTGCATTGTAGTTGCATTGCA	61.1118	118.515	9.92615	56.1854	43.8903	70.9255	17.3838	45.8443	13.9133	36.6296	20.36	37.9394
hsa-miR-409-3p	GAATGTTGCTCGGTGAACCCCT	8572.51	4522.1	2412.05	2406.2	4887.02	7127.22	1741.86	2901.68	1931.63	4531.29	1287.38	2136.28
hsa-miR-1909*	TGAGTGCCGGTGCCTGCCCTG	0	0	0	0	0	0	0	0	0	0	1.56615	0
hsa-miR-130b	CAGTGCAATGATGAAAGGGCAT	311.881	118.515	32.26	178.328	48.9546	29.9463	38.2443	118.656	171.598	62.4857	72.043	118.196
hsa-miR-130a	CAGTGCAATGTTAAAAGGGCAT	6642.22	5673.93	208.449	11222.4	6009.6	2105.7	127.481	6315.73	10764.3	4617.48	9055.49	15190.4
hsa-miR-654-3p	TATGTCTGCTGACCATCACCTT	516.289	407.397	1848.75	1118.82	97.9091	272.669	702.305	1475.11	338.558	1001.93	1080.64	818.616
hsa-miR-299-5p	TGGTTTACCGTCCCACATACAT	2115.73	566.652	1888.45	752.396	781.585	1492.59	1566.86	2669.76	899.729	1471.65	1840.23	1149.86
hsa-miR-188-3p	CTCCCACATGCAGGGTTTGCA	8.42922	0	0	0	0	0	0	0	4.63778	2.15468	0	1.45921
hsa-miR-345	GCTGACTCCTAGTCCAGGGCTC	252.876	159.255	208.449	202.756	648.226	411.368	694.193	981.608	1430.75	530.051	1605.3	1581.78
hsa-miR-99b*	CAAGCTCGTGTCTGTGGGTCCG	94.8287	14.8144	17.3708	0	42.2022	100.872	6.95351	29.664	92.7556	45.2483	25.0584	37.9394
hsa-miR-340	TTATAAAGCAATGAGACTGATT	0	0	39.7046	0	0	3.15224	9.27135	59.328	2.31889	0	32.8892	36.4802
hsa-miR-532-3p	CCTCCCACACCCAAGGCTTGCA	65.3264	151.848	134.003	131.914	87.7806	149.732	77.6476	275.066	69.5667	38.7842	208.298	249.525
hsa-miR-369-5p	AGATCGACCGTGTTATATTCGC	217.052	62.9613	404.491	359.098	97.9091	181.254	353.47	544.739	34.7833	155.137	408.765	313.73
hsa-miR-302d	TAAGTGCTTCCATGTTTGAGTGT	10.5365	11.1108	4.96307	4.88569	1.68809	6.30448	4.63568	2.69673	2.31889	0	0	2.91842
hsa-miR-199a-3p	ACAGTAGTCTGCACATTGGTTA	3717.28	13933	1620.44	197.87	3688.47	16796.7	2715.35	1693.54	5920.12	23210.2	1924.8	7.29604
hsa-miR-302c	TAAGTGCTTCCATGTTTCAGTGG	2.1073	0	0	0	0	0	0	0	0	0	0	0
hsa-miR-142-3p	TGTAGTGTTTCCTACTTTATGGA	0	0	4.96307	0	0	4.72836	1.15892	0	0	4.30936	0	0
hsa-miR-302b	TAAGTGCTTCCATGTTTTAGTAG	0	0	7.44461	0	0	0	0	0	0	0	0	0
hsa-miR-663b	GGTGGCCCGGCCGTGCCTGAGG	2.1073	3.70361	0	0	0	0	0	0	4.63778	0	0	0
hsa-miR-302a	TAAGTGCTTCCATGTTTTGGTGA	0	0	0	7.32853	0	0	0	0	0	0	0	0
hsa-miR-335	TCAAGAGCAATAACGAAAAATGT	23.1803	62.9613	163.781	122.142	33.7618	11.0328	27.8141	172.59	57.9722	73.2591	172.277	195.534
hsa-miR-99a*	CAAGCTCGCTTCTATGGGTCTG	18.9657	0	12.4077	4.88569	0	34.6747	0	8.09018	0	4.30936	6.2646	0
hsa-miR-1307	ACTCGGCGTGGCGTCGGTCGTG	29.5023	7.40722	81.8907	51.2997	38.826	28.3702	73.0119	105.172	37.1022	28.0108	86.1383	198.452
hsa-miR-1306	ACGTTGGCTCTGGTGGTG	6.32191	0	7.44461	0	0	7.88061	1.15892	10.7869	0	0	0	0
hsa-miR-30e*	CTTTCAGTCGGATGTTTACAGC	25.2876	14.8144	7.44461	24.4284	37.1379	59.8926	10.4303	13.4836	69.5667	58.1764	23.4923	33.5618
hsa-miR-1305	TTTTCAACTCTAATGGGAGAGA	0	0	0	0	0	0	0	0	0	6.46404	0	2.91842
hsa-miR-1304	TTTGAGGCTACAGTGAGATGTG	4.21461	0	0	0	1.68809	0	0	0	2.31889	0	4.69845	1.45921
hsa-miR-1303	TTTAGAGACGGGGTCTTGCTCT	0	0	0	0	0	0	0	0	0	0	10.9631	2.91842
hsa-miR-1301	TTGCAGCTGCCTGGGAGTGACTTC	21.073	7.40722	39.7046	4.88569	5.06427	25.2179	98.5081	72.8116	18.5511	8.61872	122.16	1.45921
hsa-miR-323-5p	AGGTGGTCCGTGGCGCGTTCGC	4.21461	0	12.4077	4.88569	1.68809	0	1.15892	8.09018	0	0	9.39691	1.45921
hsa-miR-664*	ACTGGCTAGGGAAAATGATTGGAT	0	0	4.96307	2.44284	3.37618	0	0	0	13.9133	6.46404	1.56615	2.91842
hsa-miR-3607-5p	GCATGTGATGAAGCAAATCAGT	0	0	2.48154	4.88569	0	3.15224	0	2.69673	11.5944	25.8562	4.69845	4.37763
hsa-miR-301b	CAGTGCAATGATATTGTCAAAGC	90.6141	14.8144	7.44461	65.9568	32.0737	42.5553	9.27135	43.1476	46.3778	53.867	43.8522	46.6947
hsa-miR-486-5p	TCCTGTACTGAGCTGCCCCGAG	0	0	0	0	0	1.57612	3.47676	2.69673	0	0	0	0
hsa-miR-301a	CAGTGCAATAGTATTGTCAAAGC	1264.38	403.693	84.3723	517.883	435.527	808.55	22.0195	399.115	445.227	586.073	341.421	837.586
hsa-miR-299-3p	TATGTGGGATGGTAAACCGCTT	10.5365	25.9253	79.4092	19.5427	21.9452	11.0328	69.5351	16.1804	11.5944	17.2374	39.1538	36.4802
hsa-miR-329	AACACACCTGGTTAACCTCTTT	134.867	233.327	126.558	122.142	128.295	200.167	50.9924	16.1804	118.263	211.159	95.5352	105.063
hsa-miR-328	CTGGCCCTCTCTGCCCTTCCGT	259.198	374.064	4.96307	34.1998	42.2022	542.186	52.1514	156.41	517.112	717.509	187.938	72.9604
hsa-miR-411*	TATGTAACACGGTCCACTAACC	75.8629	188.884	203.486	85.4995	43.8903	116.633	69.5351	134.836	34.7833	66.7951	45.4184	26.2658
hsa-miR-326	CCTCTGGGCCCTTCCTCCAG	166.477	37.0361	2.48154	0	25.3213	127.666	1.15892	0	169.279	116.353	4.69845	1.45921
hsa-miR-30d*	CTTTCAGTCAGATGTTTGCTGC	0	0	0	0	0	0	0	0	0	0	1.56615	1.45921
hsa-miR-32*	CAATTTAGTGTGTGTGATATTT	6.32191	0	4.96307	0	0	4.72836	0	0	2.31889	0	1.56615	7.29604
hsa-miR-2116*	CCTCCCATGCCAAGAACTCCC	0	11.1108	4.96307	0	3.37618	11.0328	0	2.69673	16.2322	34.4749	0	4.37763
hsa-miR-30e	TGTAAACATCCTTGACTGGAAG	408.817	322.214	1233.32	1367.99	565.51	844.801	1427.79	1399.6	1365.83	1672.03	2250.56	2159.63
hsa-miR-30d	TGTAAACATCCCCGACTGGAAG	1519.37	659.242	11405.1	11794	1220.49	1672.26	14214.1	12661.1	1674.24	2689.04	21810.2	27437.5
hsa-miR-30c	TGTAAACATCCTACACTCTCAGC	383.529	344.436	1404.55	1138.37	638.097	866.867	2714.19	2917.86	1402.93	3035.94	6371.1	7847.62
hsa-miR-369-3p	AATAATACATGGTTGATCTTT	0	3.70361	106.706	43.9712	8.44044	0	31.2908	53.9345	2.31889	0	32.8892	23.3473
hsa-miR-30b	TGTAAACATCCTACACTCAGCT	356.134	303.696	1367.33	872.095	364.627	721.863	1214.55	1739.39	848.713	3184.62	2913.04	2552.16
hsa-miR-30a	TGTAAACATCCTCGACTGGAAG	779.702	481.469	4523.84	5017.6	1573.3	2242.82	13431.9	13006.3	4241.25	5688.36	33988.6	49239.5
hsa-miR-146b-5p	TGAGAACTGAATTCCATAGGCT	37.9315	62.9613	526.086	625.368	40.5141	37.8269	431.118	469.23	4.63778	239.17	311.664	437.763
hsa-miR-675	TGGTGCGGAGAGGGCCCACAGTG	0	0	0	0	0	0	8.11243	13.4836	0	0	14.0954	11.6737
hsa-miR-323-3p	CACATTACACGGTCGACCTCT	847.136	551.838	7.44461	0	366.315	458.651	0	0	243.483	239.17	1.56615	0
hsa-miR-31*	TGCTATGCCAACATATTGCCAT	4747.76	6429.46	6305.59	5149.51	2844.43	6840.37	3455.9	2761.45	4918.36	8327.84	2549.69	3256.95
hsa-miR-3607-3p	ACTGTAAACGCTTTCTGATG	0	0	0	2.44284	0	0	1.15892	18.8771	0	0	6.2646	5.83683
hsa-miR-486-3p	CGGGGCAGCTCAGTACAGGAT	4.21461	22.2216	0	0	3.37618	1.57612	1.15892	0	2.31889	0	0	1.45921
hsa-miR-106b*	CCGCACTGTGGGTACTTGCTGC	31.6096	7.40722	7.44461	0	23.6332	107.176	8.11243	56.6312	34.7833	10.7734	34.4553	0
hsa-miR-668	TGTCACTCGGCTCGGCCCACTAC	31.6096	18.518	2.48154	2.44284	45.5784	80.3822	17.3838	29.664	71.8856	66.7951	23.4923	23.3473
hsa-miR-665	ACCAGGAGGCTGAGGCCCCT	145.404	77.7758	124.077	122.142	293.727	91.415	63.7406	126.746	44.0589	23.7015	73.6091	196.993
hsa-miR-664	TATTCATTTATCCCCAGCCTACA	86.3995	177.773	79.4092	48.8569	278.535	446.042	170.361	142.926	591.317	739.055	184.806	183.86
hsa-miR-663	AGGCGGGGCGCCGCGGGACCGC	0	0	2.48154	0	0	0	0	0	0	0	0	0
hsa-miR-30b*	CTGGGAGGTGGATGTTTACTTC	0	0	0	0	3.37618	0	1.15892	2.69673	0	0	1.56615	4.37763
hsa-miR-380*	TGGTTGACCATAGAACATGCGC	0	0	7.44461	12.2142	0	0	4.63568	16.1804	0	0	6.2646	16.0513
hsa-miR-660	TACCCATTGCATATCGGAGTTG	1458.25	862.941	379.675	29.3141	751.199	1662.81	0	466.534	1001.76	2212.86	479.242	1397.92
hsa-miR-589*	TCAGAACAAATGCCGGTTCCCAGA	101.151	18.518	22.3338	4.88569	23.6332	28.3702	6.95351	10.7869	39.4211	25.8562	17.2277	24.8065
hsa-miR-2114*	CGAGCCTCAAGCAAGGGACTT	0	0	0	0	1.68809	0	0	0	16.2322	12.9281	1.56615	0
hsa-miR-551b	GCGACCCATACTTGGTTTCAG	2.1073	25.9253	0	0	0	0	0	0	0	0	0	0
hsa-miR-551a	GCGACCCACTCTTGGTTTCCA	0	0	0	0	0	0	0	0	6.95667	2.15468	3.1323	0
hsa-miR-556-3p	ATATTACCATTAGCTCATCTTT	0	0	0	0	0	0	0	0	0	0	1.56615	0
hsa-miR-1197	TAGGACACATGGTCTACTTCT	0	0	32.26	9.77137	0	7.88061	15.0659	18.8771	11.5944	45.2483	6.2646	2.91842
hsa-miR-1193	GGGATGGTAGACCGGTGACGTGC	0	0	0	0	5.06427	3.15224	0	0	0	0	0	0
hsa-miR-146b-3p	TGCCCTGTGGACTCAGTTCTGG	0	0	0	2.44284	0	3.15224	0	0	0	2.15468	0	0
hsa-miR-2278	GAGAGCAGTGTGTGTTGCCTGG	6.32191	11.1108	0	0	1.68809	0	0	0	0	0	0	0
hsa-miR-659	CTTGGTTCAGGGAGGGTCCCCA	0	3.70361	0	0	0	0	0	0	0	0	0	0
hsa-miR-656	AATATTATACAGTCAACCTCT	50.5753	159.255	473.974	559.411	82.7163	122.937	310.59	199.558	97.3933	118.507	335.156	245.147
hsa-miR-655	ATAATACATGGTTAACCTCTTT	0	0	9.92615	12.2142	16.8809	0	3.47676	2.69673	2.31889	17.2374	14.0954	14.5921
hsa-miR-30a*	CTTTCAGTCGGATGTTTGCAGC	29.5023	14.8144	12.4077	2.44284	43.8903	162.34	11.5892	48.5411	160.003	211.159	57.9476	65.6644
hsa-miR-652	AATGGCGCCACTAGGGTTGTG	0	0	32.26	21.9856	0	1.57612	31.2908	21.5738	0	2.15468	97.1014	185.319
hsa-miR-651	TTTAGGATAAGCTTGACTTTTG	0	0	0	0	0	0	0	0	0	0	3.1323	0
hsa-miR-27b*	AGAGCTTAGCTGATTGGTGAAC	10.5365	14.8144	0	14.6571	11.8166	11.0328	4.63568	2.69673	0	6.46404	1.56615	2.91842
hsa-miR-550a	AGTGCCTGAGGGAGTAAGAGCCC	12.6438	7.40722	0	2.44284	5.06427	0	2.31784	5.39345	4.63778	0	3.1323	2.91842
hsa-miR-1185	AGAGGATACCCTTTGTATGTT	2.1073	7.40722	7.44461	12.2142	1.68809	0	13.907	16.1804	0	4.30936	26.6246	16.0513
hsa-miR-99b	CACCCGTAGAACCGACCTTGCG	3413.83	1414.78	972.763	796.367	1448.38	1602.92	260.757	1477.81	324.644	1965.07	64.2122	1784.61
hsa-miR-335*	TTTTTCATTATTGCTCCTGACC	14.7511	7.40722	81.8907	58.6282	1.68809	6.30448	34.7676	13.4836	4.63778	17.2374	39.1538	59.8276
hsa-miR-99a	AACCCGTAGATCCGATCTTGTG	12496.3	8829.4	5295.6	4160.16	9971.54	16946.5	2029.27	5121.08	16046.7	15959.7	7266.94	8664.78
hsa-miR-423-5p	TGAGGGGCAGAGAGCGAGACTTT	23.1803	77.7758	14.8892	12.2142	114.79	7.88061	5.7946	16.1804	95.0744	2.15468	21.9261	33.5618
hsa-miR-615-5p	GGGGGTCCCCGGTGCTCGGATC	6.32191	3.70361	7.44461	0	5.06427	9.45673	0	0	4.63778	0	0	2.91842
hsa-miR-196b	TAGGTAGTTTCCTGTTGTTGGG	12.6438	0	49.6307	34.1998	6.75235	17.3373	24.3373	8.09018	0	10.7734	45.4184	23.3473
hsa-miR-1180	TTTCCGGCTCGCGTGGGTGTGT	12.6438	22.2216	57.0754	61.0711	16.8809	17.3373	39.4032	51.2378	25.5078	21.5468	53.2491	43.7763
hsa-miR-196a	TAGGTAGTTTCATGTTGTTGGG	48.468	196.291	161.3	156.342	308.92	195.439	141.388	226.525	146.09	439.555	111.197	134.247
hsa-miR-646	AAGCAGCTGCCTCTGAGGC	0	0	0	0	0	0	0	0	0	0	0	1.45921
hsa-miR-19b	TGTGCAAATCCATGCAAAACTGA	13229.7	2211.05	14085.2	7638.77	6375.91	3532.09	16891.2	21848.9	12248.4	38198.2	21921.4	27424.4
hsa-miR-616*	ACTCAAAACCCTTCAGTGACTT	16.8584	14.8144	9.92615	21.9856	16.8809	25.2179	11.5892	26.9673	18.5511	6.46404	29.7569	13.1329
hsa-miR-19a	TGTGCAAATCTATGCAAAACTGA	1245.42	377.768	2171.35	872.095	656.666	761.267	1696.66	1413.08	2209.9	8366.62	368.046	2464.6
hsa-miR-643	ACTTGTATGCTAGCTCAGGTAG	0	0	2.48154	0	0	0	1.15892	0	0	0	0	0
hsa-miR-641	AAAGACATAGGATAGAGTCACCTC	23.1803	18.518	2.48154	2.44284	11.8166	12.609	15.0659	13.4836	4.63778	6.46404	23.4923	18.9697
hsa-miR-1973	ACCGTGCAAAGGTAGCATA	4.21461	0	19.8523	2.44284	0	0	4.63568	8.09018	0	0	4.69845	13.1329
hsa-miR-1972	TCAGGCCAGGCACAGTGGCTCA	0	0	0	2.44284	0	0	1.15892	0	0	0	3.1323	2.91842
hsa-miR-27a*	AGGGCTTAGCTGCTTGTGAGCA	10.5365	0	12.4077	9.77137	5.06427	6.30448	6.95351	21.5738	11.5944	0	12.5292	5.83683
hsa-miR-3678-5p	TCCGTACAAACTCTGCTGTG	0	0	0	0	0	1.57612	0	0	0	0	0	0
hsa-miR-1179	AAGCATTCTTTCATTGGTTGG	2.1073	0	0	4.88569	5.06427	14.1851	0	0	13.9133	15.0828	1.56615	0
hsa-miR-181a-2*	ACCACTGACCGTTGACTGTACC	155.94	40.7397	91.8169	73.2853	23.6332	48.8598	63.7406	70.1149	55.6533	73.2591	70.4768	62.746
hsa-miR-219-5p	TGATTGTCCAAACGCAATTCT	0	0	0	0	1.68809	0	2.31784	0	0	0	0	0
hsa-let-7f-2*	CTATACAGTCTACTGTCTTTCC	2.1073	22.2216	0	0	15.1928	63.0448	3.47676	0	18.5511	51.7123	1.56615	1.45921
hsa-miR-636	TGTGCTTGCTCGTCCCGCCCGCA	0	0	4.96307	0	0	0	0	0	0	0	0	0
hsa-miR-18b	TAAGGTGCATCTAGTGCAGTTAG	61.1118	7.40722	9.92615	21.9856	37.1379	52.012	16.2249	10.7869	20.87	17.2374	25.0584	20.4289
hsa-miR-18a	TAAGGTGCATCTAGTGCAGATAG	1378.18	44.4433	5915.99	5594.11	1201.92	2274.34	4172.11	4096.33	544.939	256.407	5598.99	6699.23
hsa-miR-197	TTCACCACCTTCTCCACCCAGC	828.17	1303.67	109.188	95.2709	526.684	857.41	22.0195	99.7789	521.75	1010.55	57.9476	58.3683
hsa-miR-3691	AGTGGATGATGGAGACTCGGTAC	6.32191	0	0	0	0	0	0	8.09018	0	0	0	0
hsa-miR-342-5p	AGGGGTGCTATCTGTGATTGA	2.1073	11.1108	7.44461	7.32853	33.7618	11.0328	15.0659	16.1804	13.9133	10.7734	9.39691	7.29604
hsa-miR-195	TAGCAGCACAGAAATATTGGC	65.3264	37.0361	4.96307	0	35.4499	118.209	0	0	57.9722	38.7842	0	0
hsa-miR-194	TGTAACAGCAACTCCATGTGGA	0	0	0	0	0	0	0	0	0	2.15468	0	0
hsa-miR-192	CTGACCTATGAATTGACAGCC	320.31	166.662	54.5938	75.7282	141.799	327.833	70.6941	167.197	183.192	168.065	87.7045	236.392
hsa-miR-548a-5p	AAAAGTAATTGCGAGTTTTACC	0	0	0	0	0	0	1.15892	0	0	0	0	0
hsa-miR-191	CAACGGAATCCCAAAAGCAGCTG	18308.3	10018.3	1791.67	2391.54	17762.1	25419.7	3345.8	4846.02	33032.6	20594.4	568.513	11950.9
hsa-miR-190	TGATATGTTTGATATATTAGGT	12.6438	66.6649	153.855	87.9424	54.0188	56.7404	369.695	248.099	34.7833	663.641	681.276	506.345
hsa-miR-423-3p	AGCTCGGTCTGAGGCCCCTCAGT	767.059	366.657	506.234	620.482	575.638	797.517	461.25	738.903	558.852	570.99	546.587	551.581
hsa-miR-615-3p	TCCGAGCCTGGGTCTCCCTCTT	1449.83	2451.79	57.0754	390.855	587.455	1700.63	303.637	56.6312	1280.03	1503.97	205.166	182.401
hsa-let-7f-1*	CTATACAATCTATTGCCTTCCC	109.58	151.848	32.26	26.8713	111.414	165.493	52.1514	86.2952	180.873	183.148	53.2491	27.725
hsa-miR-629	TGGGTTTACGTTGGGAGAACT	8.42922	7.40722	91.8169	39.0855	13.5047	4.72836	42.88	56.6312	27.8267	30.1655	50.1168	45.2355
hsa-miR-627	GTGAGTCTCTAAGAAAAGAGGA	2.1073	3.70361	17.3708	39.0855	16.8809	0	23.1784	16.1804	11.5944	4.30936	26.6246	68.5828
hsa-miR-625	AGGGGGAAAGTTCTATAGTCC	229.696	974.049	302.748	290.698	690.428	86.6867	238.737	288.55	711.899	96.9606	166.012	233.473
hsa-miR-624	CACAAGGTATTGGTATTACCT	0	0	0	0	0	0	0	0	2.31889	0	0	0
hsa-miR-3687	CCCGGACAGGCGTTCGTGCGACGT	0	0	7.44461	0	0	0	6.95351	2.69673	0	0	0	2.91842
hsa-miR-34c-5p	AGGCAGTGTAGTTAGCTGATTGC	767.059	70.3685	39.7046	415.283	764.704	479.141	396.35	498.894	697.986	293.037	629.593	806.942
hsa-miR-224*	AAAATGGTGCCCTAGTGACTACA	164.37	107.405	419.38	737.739	102.973	482.293	967.697	1218.92	366.384	361.986	1321.83	2222.37
hsa-miR-3684	TTAGACCTAGTACACGTCCTT	0	0	0	0	0	0	4.63568	0	0	0	0	0
hsa-miR-3622a-5p	CAGGCACGGGAGCTCAGGTGAG	0	0	0	0	0	0	2.31784	0	0	0	0	0
hsa-miR-187	TCGTGTCTTGTGTTGCAGCCGG	0	0	2.48154	0	0	0	0	0	0	0	0	1.45921
hsa-miR-186	CAAAGAATTCTCCTTTTGGGCT	52.6826	44.4433	203.486	185.656	55.7069	267.941	334.928	48.5411	268.991	844.635	322.627	482.998
hsa-miR-185	TGGAGAGAAAGGCAGTTCCTGA	842.922	637.021	349.897	293.141	891.311	145.003	292.048	253.492	730.45	10.7734	389.972	350.21
hsa-miR-183	TATGGCACTGGTAGAATTCACT	4.21461	3.70361	0	0	0	0	0	0	2.31889	0	0	0
hsa-miR-195*	CCAATATTGGCTGTGCTGCTCC	8.42922	0	0	0	0	3.15224	0	0	2.31889	0	0	0
hsa-miR-182	TTTGGCAATGGTAGAACTCACACT	4.21461	7.40722	0	0	0	6.30448	0	0	11.5944	4.30936	3.1323	7.29604
